# Supplementary material for: Generation and quantitative proteomics analysis of CK2α/α’(−/−) cells
Source: Sci Rep. 2017 Feb 17;7:42409. doi: 10.1038/srep42409 (PMC5314375; doi:10.1038/srep42409)
Supplement: Supplementary Table S1 [file srep42409-s2.xls]

## Sheet: Foglio2
Accession	Description	Average Fold Change	p value
L7N236	Protein Gm15127 OS=Mus musculus GN=Gm15127 PE=4 SV=1 - [L7N236_MOUSE]	53.7551	1.46471e-05
P16460	Argininosuccinate synthase OS=Mus musculus GN=Ass1 PE=1 SV=1 - [ASSY_MOUSE]	12.9283	1.4017e-05
D3YVM2	Transmembrane protein 59 OS=Mus musculus GN=Tmem59 PE=4 SV=1 - [D3YVM2_MOUSE]	11.2732	0.000963195
P21956-2	Isoform 2 of Lactadherin OS=Mus musculus GN=Mfge8 - [MFGM_MOUSE]	8.80072	0.0275214
Q9CQW9	Interferon-induced transmembrane protein 3 OS=Mus musculus GN=Ifitm3 PE=1 SV=1 - [IFM3_MOUSE]	6.45729	6.36759e-09
P08074	Carbonyl reductase [NADPH] 2 OS=Mus musculus GN=Cbr2 PE=1 SV=1 - [CBR2_MOUSE]	5.72754	0.00465315
F8VQB6	Unconventional myosin-X OS=Mus musculus GN=Myo10 PE=1 SV=1 - [MYO10_MOUSE]	4.62243	0.00515762
E9PX70	Collagen alpha-1(XII) chain OS=Mus musculus GN=Col12a1 PE=4 SV=1 - [E9PX70_MOUSE]	4.50263	9.43999e-05
P11087	Collagen alpha-1(I) chain OS=Mus musculus GN=Col1a1 PE=1 SV=4 - [CO1A1_MOUSE]	4.37258	4.33665e-20
P35441	Thrombospondin-1 OS=Mus musculus GN=Thbs1 PE=1 SV=1 - [TSP1_MOUSE]	3.70067	2.23774e-20
O88207	Collagen alpha-1(V) chain OS=Mus musculus GN=Col5a1 PE=2 SV=2 - [CO5A1_MOUSE]	3.54656	2.81306e-06
A0A087WRY3	Nuclear ubiquitous casein and cyclin-dependent kinase substrate 1 OS=Mus musculus GN=Nucks1 PE=1 SV=1 - [A0A087WRY3_MOUSE]	3.47216	1.792e-09
Q9JHF5	V-type proton ATPase subunit a OS=Mus musculus GN=Tcirg1 PE=1 SV=1 - [Q9JHF5_MOUSE]	3.36904	0.0216895
Q8K009	Mitochondrial 10-formyltetrahydrofolate dehydrogenase OS=Mus musculus GN=Aldh1l2 PE=1 SV=2 - [AL1L2_MOUSE]	3.2891	0.00850125
Q64337-2	Isoform 2 of Sequestosome-1 OS=Mus musculus GN=Sqstm1 - [SQSTM_MOUSE]	3.2795	9.64909e-06
P51863	V-type proton ATPase subunit d 1 OS=Mus musculus GN=Atp6v0d1 PE=1 SV=2 - [VA0D1_MOUSE]	3.10197	0.0321125
Q3V1T4	Prolyl 3-hydroxylase 1 OS=Mus musculus GN=Lepre1 PE=2 SV=2 - [P3H1_MOUSE]	3.05253	4.24571e-08
Q4KMM3-3	Isoform 3 of Oxidation resistance protein 1 OS=Mus musculus GN=Oxr1 - [OXR1_MOUSE]	3.0064	0.00298294
P48962	ADP/ATP translocase 1 OS=Mus musculus GN=Slc25a4 PE=1 SV=4 - [ADT1_MOUSE]	2.93228	1.83953e-27
Q9Z110-2	Isoform Short of Delta-1-pyrroline-5-carboxylate synthase OS=Mus musculus GN=Aldh18a1 - [P5CS_MOUSE]	2.88449	0.000262527
Q9ET54-3	Isoform 3 of Palladin OS=Mus musculus GN=Palld - [PALLD_MOUSE]	2.81674	5.96482e-35
Q6P5E4	UDP-glucose:glycoprotein glucosyltransferase 1 OS=Mus musculus GN=Uggt1 PE=1 SV=4 - [UGGG1_MOUSE]	2.67099	0.00358672
Q6PB66	Leucine-rich PPR motif-containing protein, mitochondrial OS=Mus musculus GN=Lrpprc PE=1 SV=2 - [LPPRC_MOUSE]	2.64405	0.00240502
Q6P9Q4	FH1/FH2 domain-containing protein 1 OS=Mus musculus GN=Fhod1 PE=1 SV=3 - [FHOD1_MOUSE]	2.59977	3.66673e-06
O35640	Annexin A8 OS=Mus musculus GN=Anxa8 PE=2 SV=2 - [ANXA8_MOUSE]	2.54579	0.017229
E9PUE7	Active breakpoint cluster region-related protein OS=Mus musculus GN=Abr PE=1 SV=1 - [E9PUE7_MOUSE]	2.51669	0.0358757
A2A5R2	Brefeldin A-inhibited guanine nucleotide-exchange protein 2 OS=Mus musculus GN=Arfgef2 PE=1 SV=1 - [BIG2_MOUSE]	2.4906	1.62801e-05
Q61024	Asparagine synthetase [glutamine-hydrolyzing] OS=Mus musculus GN=Asns PE=2 SV=3 - [ASNS_MOUSE]	2.45683	6.6282e-05
P68033	Actin, alpha cardiac muscle 1 OS=Mus musculus GN=Actc1 PE=1 SV=1 - [ACTC_MOUSE]	2.41914	2.64012e-07
Q9Z247	Peptidyl-prolyl cis-trans isomerase FKBP9 OS=Mus musculus GN=Fkbp9 PE=1 SV=1 - [FKBP9_MOUSE]	2.40292	2.17908e-43
O09131	Glutathione S-transferase omega-1 OS=Mus musculus GN=Gsto1 PE=2 SV=2 - [GSTO1_MOUSE]	2.35559	5.61062e-20
P40142	Transketolase OS=Mus musculus GN=Tkt PE=1 SV=1 - [TKT_MOUSE]	2.34032	6.47433e-10
Q91ZJ5	UTP--glucose-1-phosphate uridylyltransferase OS=Mus musculus GN=Ugp2 PE=2 SV=3 - [UGPA_MOUSE]	2.32843	0.0204865
Q9CRT8	Exportin-T OS=Mus musculus GN=Xpot PE=2 SV=3 - [XPOT_MOUSE]	2.29145	1.98799e-07
P08121	Collagen alpha-1(III) chain OS=Mus musculus GN=Col3a1 PE=1 SV=4 - [CO3A1_MOUSE]	2.29044	0.00824639
Q9R0L6	Pericentriolar material 1 protein OS=Mus musculus GN=Pcm1 PE=1 SV=2 - [PCM1_MOUSE]	2.2643	7.31523e-08
O35215	D-dopachrome decarboxylase OS=Mus musculus GN=Ddt PE=1 SV=3 - [DOPD_MOUSE]	2.22129	3.38885e-06
Q9R0P5	Destrin OS=Mus musculus GN=Dstn PE=1 SV=3 - [DEST_MOUSE]	2.1677	0.001373
F8WHM5	Golgi apparatus protein 1 (Fragment) OS=Mus musculus GN=Glg1 PE=4 SV=1 - [F8WHM5_MOUSE]	2.13795	2.63678e-27
O88696	ATP-dependent Clp protease proteolytic subunit, mitochondrial OS=Mus musculus GN=Clpp PE=1 SV=1 - [CLPP_MOUSE]	2.10986	0.0476552
Q61576	Peptidyl-prolyl cis-trans isomerase FKBP10 OS=Mus musculus GN=Fkbp10 PE=1 SV=2 - [FKB10_MOUSE]	2.09847	0.00130249
P51881	ADP/ATP translocase 2 OS=Mus musculus GN=Slc25a5 PE=1 SV=3 - [ADT2_MOUSE]	2.08588	0.00423872
O70404	Vesicle-associated membrane protein 8 OS=Mus musculus GN=Vamp8 PE=1 SV=1 - [VAMP8_MOUSE]	2.06331	0.00436253
Q01149	Collagen alpha-2(I) chain OS=Mus musculus GN=Col1a2 PE=2 SV=2 - [CO1A2_MOUSE]	2.04616	6.92518e-06
Q8VEM8	Phosphate carrier protein, mitochondrial OS=Mus musculus GN=Slc25a3 PE=1 SV=1 - [MPCP_MOUSE]	2.04318	2.91484e-05
D3YVW2	Golgi integral membrane protein 4 OS=Mus musculus GN=Golim4 PE=1 SV=1 - [D3YVW2_MOUSE]	2.03535	5.68676e-22
P29758	Ornithine aminotransferase, mitochondrial OS=Mus musculus GN=Oat PE=1 SV=1 - [OAT_MOUSE]	1.98486	0.0108705
Q8VCT3	Aminopeptidase B OS=Mus musculus GN=Rnpep PE=2 SV=2 - [AMPB_MOUSE]	1.98238	5.55669e-05
Q5SW88	Ras-related protein Rab-1A OS=Mus musculus GN=Rab1 PE=3 SV=1 - [Q5SW88_MOUSE]	1.95024	1.25576e-07
Q8BNU0	Armadillo repeat-containing protein 6 OS=Mus musculus GN=Armc6 PE=2 SV=1 - [ARMC6_MOUSE]	1.94956	0.0438066
Q8BR92	Paralemmin-2 OS=Mus musculus GN=Palm2 PE=1 SV=1 - [PALM2_MOUSE]	1.92927	3.76902e-43
Q08093	Calponin-2 OS=Mus musculus GN=Cnn2 PE=1 SV=1 - [CNN2_MOUSE]	1.92227	0.0052621
G3X9V0	MCG22048, isoform CRA_a OS=Mus musculus GN=Psme2 PE=4 SV=1 - [G3X9V0_MOUSE]	1.92178	0.000107044
Q62186	Translocon-associated protein subunit delta OS=Mus musculus GN=Ssr4 PE=2 SV=1 - [SSRD_MOUSE]	1.91714	1.95729e-05
Q9CQW2	ADP-ribosylation factor-like protein 8B OS=Mus musculus GN=Arl8b PE=2 SV=1 - [ARL8B_MOUSE]	1.90659	0.00851921
Q8BY87-2	Isoform 2 of Ubiquitin carboxyl-terminal hydrolase 47 OS=Mus musculus GN=Usp47 - [UBP47_MOUSE]	1.90636	1.9918e-06
Q8BHN3	Neutral alpha-glucosidase AB OS=Mus musculus GN=Ganab PE=1 SV=1 - [GANAB_MOUSE]	1.89974	0.0379414
Q80WQ2	Protein VAC14 homolog OS=Mus musculus GN=Vac14 PE=1 SV=1 - [VAC14_MOUSE]	1.88148	0.00601182
Q9D1Q6	Endoplasmic reticulum resident protein 44 OS=Mus musculus GN=Erp44 PE=1 SV=1 - [ERP44_MOUSE]	1.88073	0.00412645
Q9CZU6	Citrate synthase, mitochondrial OS=Mus musculus GN=Cs PE=1 SV=1 - [CISY_MOUSE]	1.86936	0.0137631
P09103	Protein disulfide-isomerase OS=Mus musculus GN=P4hb PE=1 SV=2 - [PDIA1_MOUSE]	1.84422	9.11988e-06
A1BN54	Alpha actinin 1a OS=Mus musculus GN=Actn1 PE=2 SV=1 - [A1BN54_MOUSE]	1.82753	0.0105692
Q8BGQ7	Alanine--tRNA ligase, cytoplasmic OS=Mus musculus GN=Aars PE=1 SV=1 - [SYAC_MOUSE]	1.82651	6.5554e-07
Q9D0R2	Threonine--tRNA ligase, cytoplasmic OS=Mus musculus GN=Tars PE=1 SV=2 - [SYTC_MOUSE]	1.81576	0.000130871
P61750	ADP-ribosylation factor 4 OS=Mus musculus GN=Arf4 PE=1 SV=2 - [ARF4_MOUSE]	1.81442	2.40118e-07
Q60716-2	Isoform IIa of Prolyl 4-hydroxylase subunit alpha-2 OS=Mus musculus GN=P4ha2 - [P4HA2_MOUSE]	1.81436	2.8651e-18
Q80SW1	Putative adenosylhomocysteinase 2 OS=Mus musculus GN=Ahcyl1 PE=1 SV=1 - [SAHH2_MOUSE]	1.81384	3.22906e-11
P22892	AP-1 complex subunit gamma-1 OS=Mus musculus GN=Ap1g1 PE=1 SV=3 - [AP1G1_MOUSE]	1.77581	3.12275e-152
P51150	Ras-related protein Rab-7a OS=Mus musculus GN=Rab7a PE=1 SV=2 - [RAB7A_MOUSE]	1.76048	0.0169567
Q61699-2	Isoform HSP105-beta of Heat shock protein 105 kDa OS=Mus musculus GN=Hsph1 - [HS105_MOUSE]	1.75946	2.0084e-40
P97314	Cysteine and glycine-rich protein 2 OS=Mus musculus GN=Csrp2 PE=1 SV=3 - [CSRP2_MOUSE]	1.74977	1.38443e-05
Q8BT60	Copine-3 OS=Mus musculus GN=Cpne3 PE=2 SV=2 - [CPNE3_MOUSE]	1.74477	0.00874708
A3KGB4	TBC1 domain family member 8B OS=Mus musculus GN=Tbc1d8b PE=2 SV=1 - [TBC8B_MOUSE]	1.72982	2.79122e-10
F8WIE5	E3 ubiquitin-protein ligase HECTD1 OS=Mus musculus GN=Hectd1 PE=1 SV=1 - [F8WIE5_MOUSE]	1.72222	1.30655e-21
Q3UVG3	Protein FAM91A1 OS=Mus musculus GN=Fam91a1 PE=2 SV=1 - [F91A1_MOUSE]	1.72195	0.000879771
P35922-9	Isoform ISO9 of Fragile X mental retardation protein 1 homolog OS=Mus musculus GN=Fmr1 - [FMR1_MOUSE]	1.71172	1.31738e-45
P46935	E3 ubiquitin-protein ligase NEDD4 OS=Mus musculus GN=Nedd4 PE=1 SV=3 - [NEDD4_MOUSE]	1.70886	5.7353e-17
Q3TQP6	Malic enzyme OS=Mus musculus GN=Me1 PE=2 SV=1 - [Q3TQP6_MOUSE]	1.70658	0.00436466
P35700	Peroxiredoxin-1 OS=Mus musculus GN=Prdx1 PE=1 SV=1 - [PRDX1_MOUSE]	1.70546	0.00177172
Q8R5H1-5	Isoform 5 of Ubiquitin carboxyl-terminal hydrolase 15 OS=Mus musculus GN=Usp15 - [UBP15_MOUSE]	1.70347	0.000743983
P58771-2	Isoform 2 of Tropomyosin alpha-1 chain OS=Mus musculus GN=Tpm1 - [TPM1_MOUSE]	1.69514	2.38953e-08
G3UZD6	Ubiquitin conjugation factor E4 B OS=Mus musculus GN=Ube4b PE=1 SV=1 - [G3UZD6_MOUSE]	1.68115	1.71345e-17
Q8CI94	Glycogen phosphorylase, brain form OS=Mus musculus GN=Pygb PE=1 SV=3 - [PYGB_MOUSE]	1.6806	0.000470813
Q99MN1	Lysine--tRNA ligase OS=Mus musculus GN=Kars PE=1 SV=1 - [SYK_MOUSE]	1.67517	0.00527216
Q62433	Protein NDRG1 OS=Mus musculus GN=Ndrg1 PE=1 SV=1 - [NDRG1_MOUSE]	1.65842	0.000546832
O08807	Peroxiredoxin-4 OS=Mus musculus GN=Prdx4 PE=1 SV=1 - [PRDX4_MOUSE]	1.65416	0.0235936
Q9CQQ7	ATP synthase F(0) complex subunit B1, mitochondrial OS=Mus musculus GN=Atp5f1 PE=1 SV=1 - [AT5F1_MOUSE]	1.65103	2.50465e-05
Q9JII6	Alcohol dehydrogenase [NADP(+)] OS=Mus musculus GN=Akr1a1 PE=1 SV=3 - [AK1A1_MOUSE]	1.65085	0.00745034
O35682	Myeloid-associated differentiation marker OS=Mus musculus GN=Myadm PE=2 SV=2 - [MYADM_MOUSE]	1.64734	0.00011992
Q6A4J8-3	Isoform 3 of Ubiquitin carboxyl-terminal hydrolase 7 OS=Mus musculus GN=Usp7 - [UBP7_MOUSE]	1.64378	2.84835e-06
Q8VDN2	Sodium/potassium-transporting ATPase subunit alpha-1 OS=Mus musculus GN=Atp1a1 PE=1 SV=1 - [AT1A1_MOUSE]	1.61967	0.0502097
Q8QZT1	Acetyl-CoA acetyltransferase, mitochondrial OS=Mus musculus GN=Acat1 PE=1 SV=1 - [THIL_MOUSE]	1.61652	0.045625
Q6PDI5	Proteasome-associated protein ECM29 homolog OS=Mus musculus GN=Ecm29 PE=1 SV=3 - [ECM29_MOUSE]	1.61451	0.00845269
P35278	Ras-related protein Rab-5C OS=Mus musculus GN=Rab5c PE=1 SV=2 - [RAB5C_MOUSE]	1.60618	0.0153937
Q6ZQ38	Cullin-associated NEDD8-dissociated protein 1 OS=Mus musculus GN=Cand1 PE=2 SV=2 - [CAND1_MOUSE]	1.60412	4.04917e-52
Q80TL7-2	Isoform 2 of Protein MON2 homolog OS=Mus musculus GN=Mon2 - [MON2_MOUSE]	1.59054	5.87608e-05
P08003	Protein disulfide-isomerase A4 OS=Mus musculus GN=Pdia4 PE=1 SV=3 - [PDIA4_MOUSE]	1.58818	0.000290898
Q8C166	Copine-1 OS=Mus musculus GN=Cpne1 PE=1 SV=1 - [CPNE1_MOUSE]	1.58783	0.000192575
Q99LF4	tRNA-splicing ligase RtcB homolog OS=Mus musculus GN=Rtcb PE=2 SV=1 - [RTCB_MOUSE]	1.58147	0.0374768
Q9ER00	Syntaxin-12 OS=Mus musculus GN=Stx12 PE=1 SV=1 - [STX12_MOUSE]	1.57748	0.00746929
D3Z069	Pleckstrin homology-like domain family B member 2 (Fragment) OS=Mus musculus GN=Phldb2 PE=1 SV=1 - [D3Z069_MOUSE]	1.57468	1.7023e-05
E9QAH1	Protein Golgb1 OS=Mus musculus GN=Golgb1 PE=1 SV=1 - [E9QAH1_MOUSE]	1.57169	2.65287e-08
Q9Z1T1	AP-3 complex subunit beta-1 OS=Mus musculus GN=Ap3b1 PE=1 SV=2 - [AP3B1_MOUSE]	1.56957	8.67768e-06
A2AA71	Protein transport protein Sec24A OS=Mus musculus GN=Sec24a PE=1 SV=1 - [A2AA71_MOUSE]	1.56955	0.0047348
P61971	Nuclear transport factor 2 OS=Mus musculus GN=Nutf2 PE=2 SV=1 - [NTF2_MOUSE]	1.56835	1.74164e-10
P23591	GDP-L-fucose synthase OS=Mus musculus GN=Tsta3 PE=2 SV=3 - [FCL_MOUSE]	1.56784	0.000407167
F7AA26	Protein Palm2Akap2 (Fragment) OS=Mus musculus GN=Palm2Akap2 PE=4 SV=1 - [F7AA26_MOUSE]	1.5636	0.0277737
E0CXM2	Argininosuccinate lyase OS=Mus musculus GN=Asl PE=1 SV=1 - [E0CXM2_MOUSE]	1.55725	0.0355907
D3YVR4	LDLR chaperone MESD (Fragment) OS=Mus musculus GN=Mesdc2 PE=4 SV=1 - [D3YVR4_MOUSE]	1.55588	0.0422333
P61027	Ras-related protein Rab-10 OS=Mus musculus GN=Rab10 PE=1 SV=1 - [RAB10_MOUSE]	1.55545	0.0160059
Q9R0E1	Procollagen-lysine,2-oxoglutarate 5-dioxygenase 3 OS=Mus musculus GN=Plod3 PE=1 SV=1 - [PLOD3_MOUSE]	1.55534	0.00449985
P24527	Leukotriene A-4 hydrolase OS=Mus musculus GN=Lta4h PE=1 SV=4 - [LKHA4_MOUSE]	1.54424	0.00968856
G3UXL2	Protein Prps1l3 OS=Mus musculus GN=Prps1l3 PE=3 SV=1 - [G3UXL2_MOUSE]	1.54278	4.9118e-25
Q11011	Puromycin-sensitive aminopeptidase OS=Mus musculus GN=Npepps PE=1 SV=2 - [PSA_MOUSE]	1.53898	0.035422
Q9CZD3	Glycine--tRNA ligase OS=Mus musculus GN=Gars PE=1 SV=1 - [SYG_MOUSE]	1.53811	0.0126441
E9PXX7	Thioredoxin domain-containing protein 5 OS=Mus musculus GN=Txndc5 PE=3 SV=1 - [E9PXX7_MOUSE]	1.53196	0.0139822
Q9JM14	5'(3')-deoxyribonucleotidase, cytosolic type OS=Mus musculus GN=Nt5c PE=1 SV=1 - [NT5C_MOUSE]	1.52891	0.0108115
Q9CY64	Biliverdin reductase A OS=Mus musculus GN=Blvra PE=2 SV=1 - [BIEA_MOUSE]	1.52755	0.00125786
P53994	Ras-related protein Rab-2A OS=Mus musculus GN=Rab2a PE=1 SV=1 - [RAB2A_MOUSE]	1.52515	1.36243e-15
O54774	AP-3 complex subunit delta-1 OS=Mus musculus GN=Ap3d1 PE=1 SV=1 - [AP3D1_MOUSE]	1.5214	0.000981601
Q07813	Apoptosis regulator BAX OS=Mus musculus GN=Bax PE=1 SV=1 - [BAX_MOUSE]	1.5191	4.58143e-07
O08795	Glucosidase 2 subunit beta OS=Mus musculus GN=Prkcsh PE=1 SV=1 - [GLU2B_MOUSE]	1.51429	0.0530485
Q8C1A5	Thimet oligopeptidase OS=Mus musculus GN=Thop1 PE=1 SV=1 - [THOP1_MOUSE]	1.51316	0.000182969
Q8CII2	Cell division cycle protein 123 homolog OS=Mus musculus GN=Cdc123 PE=2 SV=2 - [CD123_MOUSE]	1.51192	0.000422004
O35643	AP-1 complex subunit beta-1 OS=Mus musculus GN=Ap1b1 PE=2 SV=2 - [AP1B1_MOUSE]	1.50959	5.35201e-06
Q91V41	Ras-related protein Rab-14 OS=Mus musculus GN=Rab14 PE=1 SV=3 - [RAB14_MOUSE]	1.50573	0.00456867
Q99LT0	Protein dpy-30 homolog OS=Mus musculus GN=Dpy30 PE=1 SV=1 - [DPY30_MOUSE]	-1.5005	0.00238744
P14824	Annexin A6 OS=Mus musculus GN=Anxa6 PE=1 SV=3 - [ANXA6_MOUSE]	-1.50703	0.0165438
P21107-2	Isoform 2 of Tropomyosin alpha-3 chain OS=Mus musculus GN=Tpm3 - [TPM3_MOUSE]	-1.50928	7.45886e-07
Q80X50	Ubiquitin-associated protein 2-like OS=Mus musculus GN=Ubap2l PE=1 SV=1 - [UBP2L_MOUSE]	-1.51148	0.00633504
P21550	Beta-enolase OS=Mus musculus GN=Eno3 PE=1 SV=3 - [ENOB_MOUSE]	-1.51288	2.83287e-11
Q80UY2-2	Isoform 2 of E3 ubiquitin-protein ligase KCMF1 OS=Mus musculus GN=Kcmf1 - [KCMF1_MOUSE]	-1.5161	0.00138279
O70591	Prefoldin subunit 2 OS=Mus musculus GN=Pfdn2 PE=2 SV=2 - [PFD2_MOUSE]	-1.51689	8.75793e-08
O35639	Annexin A3 OS=Mus musculus GN=Anxa3 PE=1 SV=4 - [ANXA3_MOUSE]	-1.51978	4.35771e-05
Q9JLV1	BAG family molecular chaperone regulator 3 OS=Mus musculus GN=Bag3 PE=1 SV=2 - [BAG3_MOUSE]	-1.52518	6.04201e-06
Q6P069-2	Isoform 2 of Sorcin OS=Mus musculus GN=Sri - [SORCN_MOUSE]	-1.52908	0.000156656
Q8BZN7	Thyroid hormone receptor-associated protein 3 OS=Mus musculus GN=Thrap3 PE=1 SV=1 - [Q8BZN7_MOUSE]	-1.53092	4.81903e-12
Q8R1Q8	Cytoplasmic dynein 1 light intermediate chain 1 OS=Mus musculus GN=Dync1li1 PE=1 SV=1 - [DC1L1_MOUSE]	-1.53494	5.55112e-15
Q3TAI4	Tumor protein D52-like 2, isoform CRA_c OS=Mus musculus GN=Tpd52l2 PE=1 SV=1 - [Q3TAI4_MOUSE]	-1.53548	0.00997754
P50543	Protein S100-A11 OS=Mus musculus GN=S100a11 PE=1 SV=1 - [S10AB_MOUSE]	-1.5388	1.38152e-05
Q07076	Annexin A7 OS=Mus musculus GN=Anxa7 PE=2 SV=2 - [ANXA7_MOUSE]	-1.5389	0.00698225
Q9D7X3	Dual specificity protein phosphatase 3 OS=Mus musculus GN=Dusp3 PE=1 SV=1 - [DUS3_MOUSE]	-1.54525	0
P17182	Alpha-enolase OS=Mus musculus GN=Eno1 PE=1 SV=3 - [ENOA_MOUSE]	-1.54555	0
E9Q1K3	Alpha-adducin OS=Mus musculus GN=Add1 PE=1 SV=1 - [E9Q1K3_MOUSE]	-1.54676	0.0228909
P17751	Triosephosphate isomerase OS=Mus musculus GN=Tpi1 PE=1 SV=4 - [TPIS_MOUSE]	-1.55094	0
Q9WTI7-2	Isoform 2 of Unconventional myosin-Ic OS=Mus musculus GN=Myo1c - [MYO1C_MOUSE]	-1.5567	0
Q9CXW3	Calcyclin-binding protein OS=Mus musculus GN=Cacybp PE=1 SV=1 - [CYBP_MOUSE]	-1.56229	1.18634e-05
P51859	Hepatoma-derived growth factor OS=Mus musculus GN=Hdgf PE=1 SV=2 - [HDGF_MOUSE]	-1.56462	6.60156e-08
Q3UZ39	Leucine-rich repeat flightless-interacting protein 1 OS=Mus musculus GN=Lrrfip1 PE=1 SV=2 - [LRRF1_MOUSE]	-1.56494	0.0334086
Q9CQF7	Prefoldin 1 OS=Mus musculus GN=Pfdn1 PE=2 SV=1 - [Q9CQF7_MOUSE]	-1.56512	1.71487e-05
Q9QYB1	Chloride intracellular channel protein 4 OS=Mus musculus GN=Clic4 PE=1 SV=3 - [CLIC4_MOUSE]	-1.57062	9.04043e-05
Q52KR3-6	Isoform 6 of Protein prune homolog 2 OS=Mus musculus GN=Prune2 - [PRUN2_MOUSE]	-1.5708	0.00296357
Q9WUK2-2	Isoform Short of Eukaryotic translation initiation factor 4H OS=Mus musculus GN=Eif4h - [IF4H_MOUSE]	-1.57509	0.00018062
D3YW48	Calpain small subunit 1 (Fragment) OS=Mus musculus GN=Capns1 PE=4 SV=1 - [D3YW48_MOUSE]	-1.5754	0.0128382
Q920E5	Farnesyl pyrophosphate synthase OS=Mus musculus GN=Fdps PE=1 SV=1 - [FPPS_MOUSE]	-1.5821	0.0144914
Q922F4	Tubulin beta-6 chain OS=Mus musculus GN=Tubb6 PE=1 SV=1 - [TBB6_MOUSE]	-1.58298	0.00435895
Q8CBW3-5	Isoform 5 of Abl interactor 1 OS=Mus musculus GN=Abi1 - [ABI1_MOUSE]	-1.59429	0.00536921
Q9DBG5	Perilipin-3 OS=Mus musculus GN=Plin3 PE=1 SV=1 - [PLIN3_MOUSE]	-1.59835	0.00118399
P26231	Catenin alpha-1 OS=Mus musculus GN=Ctnna1 PE=1 SV=1 - [CTNA1_MOUSE]	-1.60002	1.10134e-12
Q9JHJ0	Tropomodulin-3 OS=Mus musculus GN=Tmod3 PE=2 SV=1 - [TMOD3_MOUSE]	-1.60636	0.000117093
P42208	Septin-2 OS=Mus musculus GN=Sept2 PE=1 SV=2 - [SEPT2_MOUSE]	-1.61132	2.34079e-07
P62204	Calmodulin OS=Mus musculus GN=Calm1 PE=1 SV=2 - [CALM_MOUSE]	-1.6204	7.10764e-06
D3YUK4	NADH dehydrogenase [ubiquinone] 1 beta subcomplex subunit 10 (Fragment) OS=Mus musculus GN=Ndufb10 PE=4 SV=1 - [D3YUK4_MOUSE]	-1.62716	0
F8WJG3	Transformer-2 protein homolog beta OS=Mus musculus GN=Tra2b PE=4 SV=1 - [F8WJG3_MOUSE]	-1.62766	2.77004e-10
Q9EQU5-2	Isoform 2 of Protein SET OS=Mus musculus GN=Set - [SET_MOUSE]	-1.6278	0.000245446
Q3UHX2	28 kDa heat- and acid-stable phosphoprotein OS=Mus musculus GN=Pdap1 PE=1 SV=1 - [HAP28_MOUSE]	-1.63048	0.00110343
Q8R317-2	Isoform 2 of Ubiquilin-1 OS=Mus musculus GN=Ubqln1 - [UBQL1_MOUSE]	-1.64044	7.71981e-06
E9Q405	Unconventional myosin-XVIIIa OS=Mus musculus GN=Myo18a PE=1 SV=1 - [E9Q405_MOUSE]	-1.64887	3.73691e-06
Q80TM9-3	Isoform 3 of Nischarin OS=Mus musculus GN=Nisch - [NISCH_MOUSE]	-1.65677	1.06073e-09
Q9WVK4	EH domain-containing protein 1 OS=Mus musculus GN=Ehd1 PE=1 SV=1 - [EHD1_MOUSE]	-1.65806	0.000295348
P34022	Ran-specific GTPase-activating protein OS=Mus musculus GN=Ranbp1 PE=1 SV=2 - [RANG_MOUSE]	-1.66332	0.000680621
P14873	Microtubule-associated protein 1B OS=Mus musculus GN=Map1b PE=1 SV=2 - [MAP1B_MOUSE]	-1.66697	0.0189661
G3UWR2	PERQ amino acid-rich with GYF domain-containing protein 2 OS=Mus musculus GN=Gigyf2 PE=1 SV=1 - [G3UWR2_MOUSE]	-1.67381	7.46937e-09
Q99KJ8	Dynactin subunit 2 OS=Mus musculus GN=Dctn2 PE=1 SV=3 - [DCTN2_MOUSE]	-1.67608	4.32221e-11
Q9DAR7	m7GpppX diphosphatase OS=Mus musculus GN=Dcps PE=1 SV=1 - [DCPS_MOUSE]	-1.68281	8.4206e-11
Q64191	N(4)-(beta-N-acetylglucosaminyl)-L-asparaginase OS=Mus musculus GN=Aga PE=2 SV=1 - [ASPG_MOUSE]	-1.69412	0.0326154
P10107	Annexin A1 OS=Mus musculus GN=Anxa1 PE=1 SV=2 - [ANXA1_MOUSE]	-1.6978	8.7168e-06
Q6NZD2	Sorting nexin 1 OS=Mus musculus GN=Snx1 PE=1 SV=1 - [Q6NZD2_MOUSE]	-1.69998	0.00115872
P99027	60S acidic ribosomal protein P2 OS=Mus musculus GN=Rplp2 PE=1 SV=3 - [RLA2_MOUSE]	-1.71417	0.004765
G5E884	Serine/threonine-protein kinase PAK 1 OS=Mus musculus GN=Pak1 PE=1 SV=1 - [G5E884_MOUSE]	-1.71614	0.000261702
Q8BFW7	Lipoma-preferred partner homolog OS=Mus musculus GN=Lpp PE=1 SV=1 - [LPP_MOUSE]	-1.7293	3.48404e-08
G3X9U9	Fission 1 (Mitochondrial outer membrane) homolog (Yeast), isoform CRA_c OS=Mus musculus GN=Fis1 PE=4 SV=1 - [G3X9U9_MOUSE]	-1.74315	0.00266947
Q8R550-5	Isoform 5 of SH3 domain-containing kinase-binding protein 1 OS=Mus musculus GN=Sh3kbp1 - [SH3K1_MOUSE]	-1.74427	7.68819e-05
Q9D0A3	Arpin OS=Mus musculus GN=Arpin PE=1 SV=1 - [ARPIN_MOUSE]	-1.76857	1.4535e-12
Q9QYS9-4	Isoform 4 of Protein quaking OS=Mus musculus GN=Qki - [QKI_MOUSE]	-1.77389	0
Q8BH64	EH domain-containing protein 2 OS=Mus musculus GN=Ehd2 PE=1 SV=1 - [EHD2_MOUSE]	-1.77972	0.0107947
P20152	Vimentin OS=Mus musculus GN=Vim PE=1 SV=3 - [VIME_MOUSE]	-1.79081	0.00170629
Q3TM89	PEST proteolytic signal-containing nuclear protein OS=Mus musculus GN=Pcnp PE=1 SV=1 - [Q3TM89_MOUSE]	-1.80748	5.21805e-14
P21619	Lamin-B2 OS=Mus musculus GN=Lmnb2 PE=1 SV=2 - [LMNB2_MOUSE]	-1.83225	4.32541e-10
Q8VHX6	Filamin-C OS=Mus musculus GN=Flnc PE=1 SV=3 - [FLNC_MOUSE]	-1.83647	1.41031e-06
P48678	Prelamin-A/C OS=Mus musculus GN=Lmna PE=1 SV=2 - [LMNA_MOUSE]	-1.84327	0
P09411	Phosphoglycerate kinase 1 OS=Mus musculus GN=Pgk1 PE=1 SV=4 - [PGK1_MOUSE]	-1.84494	0
Q80VB6	Dclk1 protein OS=Mus musculus GN=Dclk1 PE=1 SV=1 - [Q80VB6_MOUSE]	-1.84759	0.00112577
O70475	UDP-glucose 6-dehydrogenase OS=Mus musculus GN=Ugdh PE=1 SV=1 - [UGDH_MOUSE]	-1.86241	6.08923e-06
Q62446	Peptidyl-prolyl cis-trans isomerase FKBP3 OS=Mus musculus GN=Fkbp3 PE=1 SV=2 - [FKBP3_MOUSE]	-1.86512	9.14258e-11
Q9QXS6-3	Isoform E2 of Drebrin OS=Mus musculus GN=Dbn1 - [DREB_MOUSE]	-1.86512	1.1022e-07
Q921L6	Cortactin, isoform CRA_a OS=Mus musculus GN=Cttn PE=1 SV=1 - [Q921L6_MOUSE]	-1.88448	7.37203e-07
P10605	Cathepsin B OS=Mus musculus GN=Ctsb PE=1 SV=2 - [CATB_MOUSE]	-1.89365	0.00418106
Q9D8B3	Charged multivesicular body protein 4b OS=Mus musculus GN=Chmp4b PE=1 SV=2 - [CHM4B_MOUSE]	-1.94402	3.26859e-06
Q02248	Catenin beta-1 OS=Mus musculus GN=Ctnnb1 PE=1 SV=1 - [CTNB1_MOUSE]	-1.94779	4.13996e-05
P68510	14-3-3 protein eta OS=Mus musculus GN=Ywhah PE=1 SV=2 - [1433F_MOUSE]	-1.99605	0
E9Q5H2	Acidic leucine-rich nuclear phosphoprotein 32 family member E (Fragment) OS=Mus musculus GN=Anp32e PE=4 SV=1 - [E9Q5H2_MOUSE]	-2.06092	4.26815e-06
E9Q616	Protein Ahnak OS=Mus musculus GN=Ahnak PE=1 SV=1 - [E9Q616_MOUSE]	-2.09171	0
Q63918	Serum deprivation-response protein OS=Mus musculus GN=Sdpr PE=1 SV=3 - [SDPR_MOUSE]	-2.09315	0.000234648
P48722	Heat shock 70 kDa protein 4L OS=Mus musculus GN=Hspa4l PE=1 SV=2 - [HS74L_MOUSE]	-2.10769	0.000259656
O35295	Transcriptional activator protein Pur-beta OS=Mus musculus GN=Purb PE=1 SV=3 - [PURB_MOUSE]	-2.11544	2.93938e-11
Q9WVE8	Protein kinase C and casein kinase substrate in neurons protein 2 OS=Mus musculus GN=Pacsin2 PE=1 SV=1 - [PACN2_MOUSE]	-2.12454	2.67364e-12
A0A087WQM0	Protein Tns1 OS=Mus musculus GN=Tns1 PE=1 SV=1 - [A0A087WQM0_MOUSE]	-2.12595	0
O54724	Polymerase I and transcript release factor OS=Mus musculus GN=Ptrf PE=1 SV=1 - [PTRF_MOUSE]	-2.14186	3.20072e-06
P52480-2	Isoform M1 of Pyruvate kinase PKM OS=Mus musculus GN=Pkm - [KPYM_MOUSE]	-2.14441	1.78636e-05
P45591	Cofilin-2 OS=Mus musculus GN=Cfl2 PE=1 SV=1 - [COF2_MOUSE]	-2.15125	5.40843e-11
P63254	Cysteine-rich protein 1 OS=Mus musculus GN=Crip1 PE=1 SV=2 - [CRIP1_MOUSE]	-2.20738	8.99586e-05
O35969	Guanidinoacetate N-methyltransferase OS=Mus musculus GN=Gamt PE=1 SV=1 - [GAMT_MOUSE]	-2.21279	0.0477028
P08207	Protein S100-A10 OS=Mus musculus GN=S100a10 PE=1 SV=2 - [S10AA_MOUSE]	-2.21593	1.10194e-09
Q8K3X4	Interferon regulatory factor 2-binding protein-like OS=Mus musculus GN=Irf2bpl PE=1 SV=1 - [I2BPL_MOUSE]	-2.31105	0.0239261
O70400	PDZ and LIM domain protein 1 OS=Mus musculus GN=Pdlim1 PE=2 SV=4 - [PDLI1_MOUSE]	-2.32559	0
A3KGQ6	Actin-related protein 2/3 complex subunit 5 OS=Mus musculus GN=Arpc5l PE=3 SV=1 - [A3KGQ6_MOUSE]	-2.32568	3.92438e-07
P62071	Ras-related protein R-Ras2 OS=Mus musculus GN=Rras2 PE=1 SV=1 - [RRAS2_MOUSE]	-2.35098	0
P70271	PDZ and LIM domain protein 4 OS=Mus musculus GN=Pdlim4 PE=1 SV=3 - [PDLI4_MOUSE]	-2.55393	0.000147238
Q6PGH1	Protein BUD31 homolog OS=Mus musculus GN=Bud31 PE=2 SV=1 - [BUD31_MOUSE]	-2.56162	0.0077432
Q99LB4	Capping protein (Actin filament), gelsolin-like OS=Mus musculus GN=Capg PE=1 SV=1 - [Q99LB4_MOUSE]	-2.58553	0
Q8BX02	KN motif and ankyrin repeat domain-containing protein 2 OS=Mus musculus GN=Kank2 PE=1 SV=1 - [KANK2_MOUSE]	-2.70185	1.88738e-13
Q8CE80	Calpastatin OS=Mus musculus GN=Cast PE=1 SV=1 - [Q8CE80_MOUSE]	-2.73239	0
Q91Z31	Polypyrimidine tract-binding protein 2 OS=Mus musculus GN=Ptbp2 PE=1 SV=2 - [PTBP2_MOUSE]	-2.75131	2.94891e-05
Q62048	Astrocytic phosphoprotein PEA-15 OS=Mus musculus GN=Pea15 PE=1 SV=1 - [PEA15_MOUSE]	-2.77481	0
Q9CRB6	Tubulin polymerization-promoting protein family member 3 OS=Mus musculus GN=Tppp3 PE=1 SV=1 - [TPPP3_MOUSE]	-2.83036	0.00110013
Q9DCT8	Cysteine-rich protein 2 OS=Mus musculus GN=Crip2 PE=1 SV=1 - [CRIP2_MOUSE]	-2.83832	0
Q6P5H2	Nestin OS=Mus musculus GN=Nes PE=1 SV=1 - [NEST_MOUSE]	-2.9404	0.00150829
Q3UTJ2-3	Isoform 3 of Sorbin and SH3 domain-containing protein 2 OS=Mus musculus GN=Sorbs2 - [SRBS2_MOUSE]	-2.9601	3.75612e-09
F6TFN2	Protein Lmo7 (Fragment) OS=Mus musculus GN=Lmo7 PE=1 SV=1 - [F6TFN2_MOUSE]	-3.02773	0.000334429
P54227	Stathmin OS=Mus musculus GN=Stmn1 PE=1 SV=2 - [STMN1_MOUSE]	-3.05482	9.80141e-07
Q9JK48	Endophilin-B1 OS=Mus musculus GN=Sh3glb1 PE=1 SV=1 - [SHLB1_MOUSE]	-3.0692	0
P23927	Alpha-crystallin B chain OS=Mus musculus GN=Cryab PE=1 SV=2 - [CRYAB_MOUSE]	-3.37382	0.000207099
O08539-2	Isoform 2 of Myc box-dependent-interacting protein 1 OS=Mus musculus GN=Bin1 - [BIN1_MOUSE]	-3.87509	0
P14602	Heat shock protein beta-1 OS=Mus musculus GN=Hspb1 PE=1 SV=3 - [HSPB1_MOUSE]	-7.86417	0
Q9ERD7	Tubulin beta-3 chain OS=Mus musculus GN=Tubb3 PE=1 SV=1 - [TBB3_MOUSE]	-8.13537	1.09276e-06
P67871	Casein kinase II subunit beta OS=Mus musculus GN=Csnk2b PE=1 SV=1 - [CSK2B_MOUSE]	-8.88796	0
Q04447	Creatine kinase B-type OS=Mus musculus GN=Ckb PE=1 SV=1 - [KCRB_MOUSE]	-10.5061	8.24445e-05
P08553	Neurofilament medium polypeptide OS=Mus musculus GN=Nefm PE=1 SV=4 - [NFM_MOUSE]	-97.561	0
P31001	Desmin OS=Mus musculus GN=Des PE=1 SV=3 - [DESM_MOUSE]	-97.561	0
