# Supplementary material for: Generation and quantitative proteomics analysis of CK2α/α’(−/−) cells
Source: Sci Rep. 2017 Feb 17;7:42409. doi: 10.1038/srep42409 (PMC5314375; doi:10.1038/srep42409)
Supplement: Supplementary Table S2 [file srep42409-s3.xls]

## Sheet: Canonical_Pathways.txt
Ingenuity Canonical Pathways	-log(p-value)	Ratio	z-score	Molecules
Remodeling of Epithelial Adherens Junctions	7.19E00	1.32E-01	1000	TUBB3,RAB5C,TUBB6,ARPC5L,CTNNA1,RAB7A,CTNNB1,ACTC1,ACTN1
Glycolysis I	5.13E00	0.2	NaN	PGK1,ENO1,TPI1,ENO3,PKM
Superpathway of Citrulline Metabolism	4.86E00	2.86E-01	NaN	ASS1,OAT,ALDH18A1,ASL
Arginine Biosynthesis IV	4.57E00	0.5	NaN	ASS1,OAT,ASL
Epithelial Adherens Junction Signaling	4.4E00	6.16E-02	NaN	TUBB3,RRAS2,TUBB6,LMO7,ARPC5L,CTNNA1,CTNNB1,ACTC1,ACTN1
phagosome maturation	4.21E00	6.67E-02	NaN	DYNC1LI1,TUBB3,RAB5C,TUBB6,PRDX1,TCIRG1,ATP6V0D1,RAB7A
Germ Cell-Sertoli Cell Junction Signaling	4.09E00	5.62E-02	NaN	TUBB3,PAK1,RRAS2,TUBB6,CFL2,CTNNA1,CTNNB1,ACTC1,ACTN1
Gluconeogenesis I	3.8E00	1.6E-01	NaN	PGK1,ENO1,ENO3,ME1
Clathrin-mediated Endocytosis Signaling	3.61E00	4.86E-02	NaN	RAB5C,ARPC5L,RAB7A,SH3GLB1,CSNK2B,AP1B1,ACTC1,SH3KBP1,CTTN
Colanic Acid Building Blocks Biosynthesis	3.34E00	2.14E-01	NaN	TSTA3,UGDH,UGP2
Protein Ubiquitination Pathway	3.21E00	3.92E-02	NaN	USP7,CRYAB,USP15,UBE4B,HSPH1,USP47,PSME2,THOP1,HSPB1,HSPA4L
tRNA Charging	3.04E00	1.03E-01	NaN	GARS,KARS,TARS,AARS
Mechanisms of Viral Exit from Host Cells	2.95E00	9.76E-02	NaN	CHMP4B,SH3GLB1,LMNB2,ACTC1
Citrulline-Nitric Oxide Cycle	2.91E00	0.4	NaN	ASS1,ASL
Urea Cycle	2.74E00	3.33E-01	NaN	ASS1,ASL
14-3-3-mediated Signaling	2.69E00	5.13E-02	-1000	TUBB3,RRAS2,TUBB6,YWHAH,VIM,BAX
Integrin Signaling	2.63E00	3.86E-02	-1414	PAK1,RRAS2,CAPNS1,ARPC5L,ARF4,ACTC1,CTTN,ACTN1
FAK Signaling	2.53E00	5.75E-02	NaN	PAK1,RRAS2,CAPNS1,TNS1,ACTC1
Citrulline Biosynthesis	2.48E00	2.5E-01	NaN	OAT,ALDH18A1
Regulation of Cellular Mechanics by Calpain Protease	2.42E00	7.02E-02	NaN	RRAS2,CAPNS1,CAST,ACTN1
Sertoli Cell-Sertoli Cell Junction Signaling	2.4E00	3.93E-02	NaN	TUBB3,RRAS2,TUBB6,CTNNA1,CTNNB1,ACTC1,ACTN1
Intrinsic Prothrombin Activation Pathway	2.39E00	1.03E-01	NaN	COL1A2,COL1A1,COL3A1
NRF2-mediated Oxidative Stress Response	2.38E00	3.89E-02	1342	AKR1A1,RRAS2,PRDX1,SQSTM1,CLPP,ACTC1,GSTO1
Induction of Apoptosis by HIV1	2.34E00	6.67E-02	2000	SLC25A4,SLC25A3,BAX,SLC25A5
Amyotrophic Lateral Sclerosis Signaling	2.31E00	5.1E-02	NaN	PAK1,CAPNS1,RAB5C,BAX,SSR4
Signaling by Rho Family GTPases	2.31E00	3.42E-02	-1134	STMN1,PAK1,CFL2,ARPC5L,VIM,ACTC1,DES,SEPT2
Agrin Interactions at Neuromuscular Junction	2.13E00	5.8E-02	-1000	PAK1,RRAS2,ACTC1,CTTN
Gap Junction Signaling	2.09E00	3.87E-02	NaN	DBN1,TUBB3,RRAS2,TUBB6,CTNNB1,ACTC1
Caveolar-mediated Endocytosis Signaling	2.08E00	5.63E-02	NaN	RAB5C,FLNC,PTRF,ACTC1
Ephrin B Signaling	2.04E00	5.48E-02	-1000	PAK1,CFL2,ABI1,CTNNB1
Asparagine Biosynthesis I	1.95E00	1	NaN	ASNS
Superpathway of Geranylgeranyldiphosphate Biosynthesis I (via Mevalonate)	1.82E00	1.18E-01	NaN	FDPS,ACAT1
Hepatic Fibrosis / Hepatic Stellate Cell Activation	1.77E00	3.28E-02	NaN	COL5A1,COL1A2,COL1A1,COL12A1,BAX,COL3A1
Virus Entry via Endocytic Pathways	1.75E00	4.49E-02	NaN	RRAS2,FLNC,AP1B1,ACTC1
Apoptosis Signaling	1.75E00	4.49E-02	0.000	RRAS2,CAPNS1,LMNA,BAX
ILK Signaling	1.74E00	3.24E-02	0.447	CFL2,FLNC,VIM,CTNNB1,ACTC1,ACTN1
Endometrial Cancer Signaling	1.69E00	5.77E-02	NaN	RRAS2,CTNNA1,CTNNB1
Aryl Hydrocarbon Receptor Signaling	1.68E00	3.57E-02	NaN	ALDH1L2,ALDH18A1,BAX,GSTO1,HSPB1
UDP-D-xylose and UDP-D-glucuronate Biosynthesis	1.65E00	0.5	NaN	UGDH
Glycine Degradation (Creatine Biosynthesis)	1.65E00	0.5	NaN	GAMT
GDP-L-fucose Biosynthesis I (from GDP-D-mannose)	1.65E00	0.5	NaN	TSTA3
Polyamine Regulation in Colon Cancer	1.61E00	9.09E-02	NaN	PSME2,CTNNB1
Paxillin Signaling	1.57E00	3.96E-02	0.000	PAK1,RRAS2,ACTC1,ACTN1
Myc Mediated Apoptosis Signaling	1.57E00	5.17E-02	NaN	RRAS2,YWHAH,BAX
Rac Signaling	1.53E00	3.85E-02	-2000	PAK1,RRAS2,CFL2,ARPC5L
D-glucuronate Degradation I	1.48E00	3.33E-01	NaN	AKR1A1
Actin Cytoskeleton Signaling	1.46E00	2.78E-02	0.000	PAK1,RRAS2,CFL2,ARPC5L,ACTC1,ACTN1
Role of Tissue Factor in Cancer	1.45E00	3.64E-02	NaN	P4HB,PAK1,RRAS2,CFL2
Superpathway of Cholesterol Biosynthesis	1.41E00	7.14E-02	NaN	FDPS,ACAT1
Macropinocytosis Signaling	1.39E00	4.41E-02	NaN	PAK1,RRAS2,ABI1
IL-6 Signaling	1.38E00	3.45E-02	0.000	COL1A1,RRAS2,CSNK2B,HSPB1
Arsenate Detoxification I (Glutaredoxin)	1.36E00	2.5E-01	NaN	GSTO1
Heme Degradation	1.36E00	2.5E-01	NaN	BLVRA
PRPP Biosynthesis I	1.36E00	2.5E-01	NaN	Prps1l3
Ascorbate Recycling (Cytosolic)	1.36E00	2.5E-01	NaN	GSTO1
Geranylgeranyldiphosphate Biosynthesis	1.36E00	2.5E-01	NaN	FDPS
Proline Biosynthesis I	1.36E00	2.5E-01	NaN	ALDH18A1
Arginine Degradation I (Arginase Pathway)	1.36E00	2.5E-01	NaN	OAT
Ephrin Receptor Signaling	1.34E00	2.87E-02	-2000	PAK1,RRAS2,CFL2,ABI1,ARPC5L
RhoA Signaling	1.32E00	3.28E-02	-1000	CFL2,ARPC5L,ACTC1,SEPT2
Atherosclerosis Signaling	1.3E00	3.23E-02	NaN	COL1A2,COL1A1,GLG1,COL3A1
Creatine-phosphate Biosynthesis	1.26E00	0.2	NaN	CKB
Eumelanin Biosynthesis	1.26E00	0.2	NaN	DDT
Trans, trans-farnesyl Diphosphate Biosynthesis	1.26E00	0.2	NaN	FDPS
Interferon Signaling	1.21E00	5.56E-02	NaN	IFITM3,BAX
Breast Cancer Regulation by Stathmin1	1.2E00	2.62E-02	NaN	STMN1,TUBB3,PAK1,RRAS2,TUBB6
Proline Biosynthesis II (from Arginine)	1.19E00	1.67E-01	NaN	OAT
Arginine Degradation VI (Arginase 2 Pathway)	1.19E00	1.67E-01	NaN	OAT
Pentose Phosphate Pathway (Non-oxidative Branch)	1.19E00	1.67E-01	NaN	TKT
Glycogen Biosynthesis II (from UDP-D-Glucose)	1.19E00	1.67E-01	NaN	UGP2
Leukocyte Extravasation Signaling	1.14E00	2.53E-02	0.000	CTNNA1,CTNNB1,ACTC1,CTTN,ACTN1
Thyroid Cancer Signaling	1.13E00	0.05	NaN	RRAS2,CTNNB1
PAK Signaling	1.11E00	3.37E-02	NaN	PAK1,RRAS2,CFL2
Regulation of Actin-based Motility by Rho	1.09E00	3.3E-02	NaN	PAK1,ARPC5L,ACTC1
Death Receptor Signaling	1.07E00	3.26E-02	NaN	LMNA,ACTC1,HSPB1
VEGF Signaling	1.07E00	3.26E-02	NaN	RRAS2,ACTC1,ACTN1
Fcë_ Receptor-mediated Phagocytosis in Macrophages and Monocytes	1.06E00	3.23E-02	NaN	PAK1,ARPC5L,ACTC1
Aldosterone Signaling in Epithelial Cells	1.04E00	2.63E-02	NaN	CRYAB,HSPH1,HSPB1,HSPA4L
IGF-1 Signaling	1.02E00	3.09E-02	NaN	RRAS2,YWHAH,CSNK2B
Sucrose Degradation V (Mammalian)	1.02E00	1.11E-01	NaN	TPI1
Ketolysis	1.02E00	1.11E-01	NaN	ACAT1
p53 Signaling	1.01E00	3.06E-02	NaN	THBS1,BAX,CTNNB1
Ephrin A Signaling	9.98E-01	4.17E-02	NaN	PAK1,CFL2
Ketogenesis	9.73E-01	0.1	NaN	ACAT1
Pentose Phosphate Pathway	9.73E-01	0.1	NaN	TKT
Amyloid Processing	9.54E-01	3.92E-02	NaN	CAPNS1,CSNK2B
Glycogen Degradation II	9.34E-01	9.09E-02	NaN	PYGB
Semaphorin Signaling in Neurons	9.26E-01	3.77E-02	NaN	PAK1,CFL2
IL-2 Signaling	9.26E-01	3.77E-02	NaN	RRAS2,CSNK2B
Unfolded protein response	9.13E-01	3.7E-02	NaN	P4HB,HSPH1
Glutaryl-CoA Degradation	8.99E-01	8.33E-02	NaN	ACAT1
RhoGDI Signaling	8.88E-01	2.31E-02	0.000	PAK1,CFL2,ARPC5L,ACTC1
Actin Nucleation by ARP-WASP Complex	8.87E-01	3.57E-02	NaN	RRAS2,ARPC5L
Glycogen Degradation III	8.66E-01	7.69E-02	NaN	PYGB
Mevalonate Pathway I	8.66E-01	7.69E-02	NaN	ACAT1
Guanosine Nucleotides Degradation III	8.66E-01	7.69E-02	NaN	NT5C
CCR3 Signaling in Eosinophils	8.43E-01	2.56E-02	NaN	PAK1,RRAS2,CFL2
Isoleucine Degradation I	8.37E-01	7.14E-02	NaN	ACAT1
Leukotriene Biosynthesis	8.37E-01	7.14E-02	NaN	LTA4H
Urate Biosynthesis/Inosine 5'-phosphate Degradation	8.37E-01	7.14E-02	NaN	NT5C
PTEN Signaling	8.36E-01	2.54E-02	NaN	RRAS2,YWHAH,CSNK2B
Vitamin-C Transport	8.09E-01	6.67E-02	NaN	GSTO1
ERK5 Signaling	8.05E-01	3.17E-02	NaN	RRAS2,YWHAH
ERK/MAPK Signaling	8.02E-01	2.14E-02	NaN	PAK1,RRAS2,YWHAH,HSPB1
PI3K/AKT Signaling	7.98E-01	2.44E-02	NaN	RRAS2,YWHAH,CTNNB1
RAN Signaling	7.83E-01	6.25E-02	NaN	RANBP1
Granzyme B Signaling	7.83E-01	6.25E-02	NaN	LMNB2
Methylglyoxal Degradation III	7.83E-01	6.25E-02	NaN	AKR1A1
Angiopoietin Signaling	7.74E-01	3.03E-02	NaN	PAK1,RRAS2
GABA Receptor Signaling	7.64E-01	2.99E-02	NaN	UBQLN1,AP1B1
Adenosine Nucleotides Degradation II	7.59E-01	5.88E-02	NaN	NT5C
Methionine Degradation I (to Homocysteine)	7.59E-01	5.88E-02	NaN	AHCYL1
D-myo-inositol (1,4,5,6)-Tetrakisphosphate Biosynthesis	7.55E-01	2.33E-02	NaN	SET,ATP1A1,NT5C
D-myo-inositol (3,4,5,6)-tetrakisphosphate Biosynthesis	7.55E-01	2.33E-02	NaN	SET,ATP1A1,NT5C
Role of MAPK Signaling in the Pathogenesis of Influenza	7.44E-01	2.9E-02	NaN	RRAS2,BAX
IL-3 Signaling	7.25E-01	2.82E-02	NaN	PAK1,RRAS2
Renal Cell Carcinoma Signaling	7.25E-01	2.82E-02	NaN	PAK1,RRAS2
Cysteine Biosynthesis III (mammalia)	7.16E-01	5.26E-02	NaN	AHCYL1
LPS-stimulated MAPK Signaling	7.07E-01	2.74E-02	NaN	PAK1,RRAS2
Granzyme A Signaling	6.96E-01	0.05	NaN	SET
Purine Nucleotides Degradation II (Aerobic)	6.96E-01	0.05	NaN	NT5C
Tryptophan Degradation III (Eukaryotic)	6.77E-01	4.76E-02	NaN	ACAT1
PDGF Signaling	6.72E-01	2.6E-02	NaN	RRAS2,CSNK2B
Role of Lipids/Lipid Rafts in the Pathogenesis of Influenza	6.59E-01	4.55E-02	NaN	FDPS
D-myo-inositol-5-phosphate Metabolism	6.55E-01	2.07E-02	NaN	SET,ATP1A1,NT5C
3-phosphoinositide Degradation	6.49E-01	2.05E-02	NaN	SET,ATP1A1,NT5C
Tryptophan Degradation X (Mammalian, via Tryptamine)	6.42E-01	4.35E-02	NaN	AKR1A1
TCA Cycle II (Eukaryotic)	6.42E-01	4.35E-02	NaN	CS
Prostate Cancer Signaling	6.32E-01	2.44E-02	NaN	RRAS2,CTNNB1
Tumoricidal Function of Hepatic Natural Killer Cells	6.26E-01	4.17E-02	NaN	BAX
TR/RXR Activation	6.09E-01	2.35E-02	NaN	ENO1,ME1
ErbB Signaling	6.02E-01	2.33E-02	NaN	PAK1,RRAS2
Lipid Antigen Presentation by CD1	5.96E-01	3.85E-02	NaN	AP1B1
NAD Salvage Pathway II	5.96E-01	3.85E-02	NaN	NT5C
3-phosphoinositide Biosynthesis	5.95E-01	1.92E-02	NaN	SET,ATP1A1,NT5C
ë±-Adrenergic Signaling	5.95E-01	2.3E-02	NaN	RRAS2,PYGB
Bladder Cancer Signaling	5.95E-01	2.3E-02	NaN	RRAS2,THBS1
CTLA4 Signaling in Cytotoxic T Lymphocytes	5.88E-01	2.27E-02	NaN	AP1B1,AP1G1
G Beta Gamma Signaling	5.88E-01	2.27E-02	NaN	PAK1,RRAS2
Protein Kinase A Signaling	5.78E-01	1.55E-02	1342	DUSP3,YWHAH,FLNC,ADD1,PYGB,CTNNB1
Glutathione-mediated Detoxification	5.55E-01	3.45E-02	NaN	GSTO1
Tight Junction Signaling	5.42E-01	1.8E-02	NaN	CTNNA1,CTNNB1,ACTC1
Cdc42 Signaling	5.42E-01	1.8E-02	NaN	PAK1,CFL2,ARPC5L
Mouse Embryonic Stem Cell Pluripotency	5.42E-01	2.11E-02	NaN	RRAS2,CTNNB1
Mitochondrial Dysfunction	5.24E-01	1.75E-02	NaN	FIS1,ATP5F1,NDUFB10
Superpathway of Methionine Degradation	5.19E-01	3.12E-02	NaN	AHCYL1
Dendritic Cell Maturation	4.98E-01	1.69E-02	NaN	COL1A2,COL1A1,COL3A1
Oncostatin M Signaling	4.98E-01	2.94E-02	NaN	RRAS2
Inhibition of Angiogenesis by TSP1	4.98E-01	2.94E-02	NaN	THBS1
Calcium Signaling	4.94E-01	1.69E-02	NaN	TPM3,Tpm1,ACTC1
Ethanol Degradation II	4.87E-01	2.86E-02	NaN	AKR1A1
HGF Signaling	4.84E-01	1.9E-02	NaN	PAK1,RRAS2
autophagy	4.77E-01	2.78E-02	NaN	SQSTM1
NGF Signaling	4.73E-01	1.87E-02	NaN	RRAS2,BAX
fMLP Signaling in Neutrophils	4.68E-01	1.85E-02	NaN	RRAS2,ARPC5L
Renin-Angiotensin Signaling	4.63E-01	1.83E-02	NaN	PAK1,RRAS2
Oxidative Phosphorylation	4.63E-01	1.83E-02	NaN	ATP5F1,NDUFB10
Noradrenaline and Adrenaline Degradation	4.58E-01	2.63E-02	NaN	AKR1A1
Natural Killer Cell Signaling	4.57E-01	1.82E-02	NaN	PAK1,RRAS2
Role of NANOG in Mammalian Embryonic Stem Cell Pluripotency	4.52E-01	1.8E-02	NaN	RRAS2,CTNNB1
Docosahexaenoic Acid (DHA) Signaling	4.49E-01	2.56E-02	NaN	BAX
Axonal Guidance Signaling	4.46E-01	1.38E-02	NaN	TUBB3,PAK1,RRAS2,TUBB6,CFL2,ARPC5L
Neuroprotective Role of THOP1 in Alzheimer's Disease	4.41E-01	2.5E-02	NaN	THOP1
Transcriptional Regulatory Network in Embryonic Stem Cells	4.41E-01	2.5E-02	NaN	SET
Xenobiotic Metabolism Signaling	4.38E-01	1.47E-02	NaN	RRAS2,ALDH1L2,ALDH18A1,GSTO1
Superpathway of Inositol Phosphate Compounds	4.36E-01	1.55E-02	NaN	SET,ATP1A1,NT5C
Fcë_RIIB Signaling in B Lymphocytes	4.32E-01	2.44E-02	NaN	RRAS2
Melanoma Signaling	4.24E-01	2.38E-02	NaN	RRAS2
UVC-Induced MAPK Signaling	4.24E-01	2.38E-02	NaN	RRAS2
Gë±12/13 Signaling	4.24E-01	1.71E-02	NaN	RRAS2,CTNNB1
CD28 Signaling in T Helper Cells	4.19E-01	1.69E-02	NaN	PAK1,ARPC5L
p70S6K Signaling	4.15E-01	1.68E-02	NaN	RRAS2,YWHAH
Molecular Mechanisms of Cancer	4.12E-01	1.37E-02	NaN	PAK1,RRAS2,CTNNA1,BAX,CTNNB1
Role of Oct4 in Mammalian Embryonic Stem Cell Pluripotency	3.93E-01	2.17E-02	NaN	SH3GLB1
MSP-RON Signaling Pathway	3.93E-01	2.17E-02	NaN	ACTC1
nNOS Signaling in Neurons	3.86E-01	2.13E-02	NaN	CAPNS1
Estrogen Receptor Signaling	3.77E-01	1.56E-02	NaN	RRAS2,THRAP3
TNFR1 Signaling	3.73E-01	2.04E-02	NaN	PAK1
Cell Cycle: G2/M DNA Damage Checkpoint Regulation	3.73E-01	2.04E-02	NaN	YWHAH
GNRH Signaling	3.73E-01	1.55E-02	NaN	PAK1,RRAS2
Ovarian Cancer Signaling	3.65E-01	1.53E-02	NaN	RRAS2,CTNNB1
CNTF Signaling	3.53E-01	1.92E-02	NaN	RRAS2
LPS/IL-1 Mediated Inhibition of RXR Function	3.47E-01	1.36E-02	NaN	ALDH1L2,ALDH18A1,GSTO1
Thrombopoietin Signaling	3.36E-01	1.82E-02	NaN	RRAS2
EGF Signaling	3.3E-01	1.79E-02	NaN	CSNK2B
Huntington's Disease Signaling	3.25E-01	1.31E-02	NaN	CAPNS1,PSME2,BAX
Glioma Invasiveness Signaling	3.25E-01	1.75E-02	NaN	RRAS2
ErbB2-ErbB3 Signaling	3.25E-01	1.75E-02	NaN	RRAS2
Glioblastoma Multiforme Signaling	3.12E-01	1.37E-02	NaN	RRAS2,CTNNB1
ErbB4 Signaling	3.09E-01	1.67E-02	NaN	RRAS2
Colorectal Cancer Metastasis Signaling	3.07E-01	1.27E-02	NaN	RRAS2,BAX,CTNNB1
Role of JAK1 and JAK3 in ë_c Cytokine Signaling	2.99E-01	1.61E-02	NaN	RRAS2
GM-CSF Signaling	2.99E-01	1.61E-02	NaN	RRAS2
IL-15 Signaling	2.94E-01	1.59E-02	NaN	RRAS2
Antiproliferative Role of Somatostatin Receptor 2	2.94E-01	1.59E-02	NaN	RRAS2
Estrogen-Dependent Breast Cancer Signaling	2.94E-01	1.59E-02	NaN	RRAS2
PCP pathway	2.94E-01	1.59E-02	NaN	HSPB1
CXCR4 Signaling	2.94E-01	1.32E-02	NaN	PAK1,RRAS2
Pyridoxal 5'-phosphate Salvage Pathway	2.89E-01	1.56E-02	NaN	PAK1
Eicosanoid Signaling	2.89E-01	1.56E-02	NaN	LTA4H
Non-Small Cell Lung Cancer Signaling	2.85E-01	1.54E-02	NaN	RRAS2
Hypoxia Signaling in the Cardiovascular System	2.85E-01	1.54E-02	NaN	P4HB
Tec Kinase Signaling	2.79E-01	1.27E-02	NaN	PAK1,ACTC1
Erythropoietin Signaling	2.76E-01	1.49E-02	NaN	RRAS2
Serotonin Degradation	2.76E-01	1.49E-02	NaN	AKR1A1
Neurotrophin/TRK Signaling	2.76E-01	1.49E-02	NaN	RRAS2
IL-10 Signaling	2.72E-01	1.47E-02	NaN	BLVRA
GDNF Family Ligand-Receptor Interactions	2.72E-01	1.47E-02	NaN	RRAS2
PEDF Signaling	2.59E-01	1.41E-02	NaN	RRAS2
Chemokine Signaling	2.59E-01	1.41E-02	NaN	RRAS2
IL-17 Signaling	2.55E-01	1.39E-02	NaN	RRAS2
Basal Cell Carcinoma Signaling	2.55E-01	1.39E-02	NaN	CTNNB1
JAK/Stat Signaling	2.55E-01	1.39E-02	NaN	RRAS2
NF-ë¼B Activation by Viruses	2.51E-01	1.37E-02	NaN	RRAS2
Prolactin Signaling	2.51E-01	1.37E-02	NaN	RRAS2
STAT3 Pathway	2.51E-01	1.37E-02	NaN	RRAS2
FLT3 Signaling in Hematopoietic Progenitor Cells	2.48E-01	1.35E-02	NaN	RRAS2
Wnt/ë_-catenin Signaling	2.47E-01	1.18E-02	NaN	CSNK2B,CTNNB1
IL-4 Signaling	2.44E-01	1.33E-02	NaN	RRAS2
HER-2 Signaling in Breast Cancer	2.4E-01	1.32E-02	NaN	RRAS2
Role of Wnt/GSK-3ë_ Signaling in the Pathogenesis of Influenza	2.4E-01	1.32E-02	NaN	CTNNB1
VEGF Family Ligand-Receptor Interactions	2.4E-01	1.32E-02	NaN	RRAS2
BMP signaling pathway	2.4E-01	1.32E-02	NaN	RRAS2
NF-ë¼B Signaling	2.4E-01	1.16E-02	NaN	RRAS2,CSNK2B
B Cell Receptor Signaling	2.35E-01	1.15E-02	NaN	RRAS2,CFL2
Acute Myeloid Leukemia Signaling	2.3E-01	1.27E-02	NaN	RRAS2
Regulation of IL-2 Expression in Activated and Anergic T Lymphocytes	2.3E-01	1.27E-02	NaN	RRAS2
PPARë±/RXRë± Activation	2.28E-01	1.13E-02	NaN	CAND1,RRAS2
Granulocyte Adhesion and Diapedesis	2.28E-01	1.13E-02	NaN	GLG1,HSPB1
Ceramide Signaling	2.26E-01	1.25E-02	NaN	RRAS2
Melanocyte Development and Pigmentation Signaling	2.13E-01	1.19E-02	NaN	RRAS2
HIPPO signaling	2.07E-01	1.16E-02	NaN	YWHAH
TGF-ë_ Signaling	2.04E-01	1.15E-02	NaN	RRAS2
Neuregulin Signaling	2.01E-01	1.14E-02	NaN	RRAS2
UVA-Induced MAPK Signaling	2.01E-01	1.14E-02	NaN	RRAS2
Crosstalk between Dendritic Cells and Natural Killer Cells	1.98E-01	1.12E-02	NaN	ACTC1
