# Supplementary material for: Generation and quantitative proteomics analysis of CK2α/α’(−/−) cells
Source: Sci Rep. 2017 Feb 17;7:42409. doi: 10.1038/srep42409 (PMC5314375; doi:10.1038/srep42409)
Supplement: Supplementary Table S3 [file srep42409-s4.xls]

## Sheet: Disease_and_Biofunction.txt
Categories	Diseases or Functions Annotation	p-Value	Predicted Activation State	Activation z-score	Molecules	# Molecules
Cellular Movement	cell movement	1.56E-09		-1392	ADD1,AHNAK,ANXA1,ANXA3,ARF4,ARFGEF2,ASNS,BAG3,BAX,CAPNS1,CAST,CLIC4,CNN2,COL1A1,COL3A1,CRYAB,CSNK2B,CTNNA1,CTNNB1,CTSB,CTTN,DBN1,DCLK1,DCTN2,DSTN,EHD1,ENO1,FLNC,HDGF,HECTD1,HSPB1,IFITM3,KARS,LMO7,LPP,MAP1B,MYADM,MYO10,NDRG1,Nes,Nisch,P4HA2,P4HB,PACSIN2,PAK1,PALLD,PKM,PRDX1,RRAS2,S100A10,SH3KBP1,SQSTM1,STMN1,TARS,TCIRG1,THBS1,TKT,TMOD3,TNS1,TPI1,Tpm1,TPM3,UGDH,VIM	64
Cell Morphology	morphology of cells	6.86E-09			ABI1,ANXA1,AP3B1,AP3D1,BAX,CAST,CLIC4,COL1A1,COL3A1,COL5A1,CRYAB,CSNK2B,CTNNB1,CTSB,CTTN,DES,DPY30,DSTN,FIS1,FKBP3,FLNC,FMR1,LMNA,MYO18A,Nefm,Nisch,NPEPPS,PAK1,PALLD,PLIN3,PRDX1,RRAS2,SH3GLB1,STMN1,THBS1,TMOD3,TNS1,Tpm1,TPM3,VIM	40
Cellular Movement	migration of cells	2.80E-08		-1773	ADD1,AHNAK,ANXA1,ARF4,ARFGEF2,ASNS,BAG3,BAX,CAPNS1,CAST,CLIC4,CNN2,COL1A1,COL3A1,CRYAB,CSNK2B,CTNNA1,CTNNB1,CTSB,CTTN,DBN1,DCLK1,DCTN2,EHD1,FLNC,HDGF,HECTD1,HSPB1,IFITM3,KARS,LMO7,LPP,MAP1B,MYADM,MYO10,NDRG1,Nes,Nisch,P4HA2,PACSIN2,PAK1,PALLD,PKM,PRDX1,RRAS2,S100A10,SH3KBP1,STMN1,TARS,TCIRG1,THBS1,TMOD3,TNS1,Tpm1,TPM3,UGDH,VIM	57
Cellular Assembly and Organization, Cellular Function and Maintenance	organization of cytoskeleton	2.80E-08		-1506	ABI1,ANXA1,BAG3,BAX,CAPNS1,CAST,CKB,CRIP1,CRYAB,CTNNB1,CTTN,DBN1,DCLK1,FLNC,FMR1,HDGF,HSPB1,MAP1B,MYO10,NDRG1,Nefm,Nisch,PACSIN2,PAK1,PHLDB2,PKM,PRKCSH,RAB2A,RANBP1,SEPT2,SNX1,STMN1,THBS1,Tpm1,TPM3,TUBB3,UBE4B,VIM	38
Cellular Assembly and Organization, Cellular Function and Maintenance	microtubule dynamics	2.45E-07		-1446	ABI1,BAX,CAPNS1,CAST,CKB,CRIP1,CRYAB,CTNNB1,CTTN,DBN1,DCLK1,FMR1,HDGF,HSPB1,MAP1B,MYO10,NDRG1,Nefm,Nisch,PACSIN2,PAK1,PHLDB2,PKM,PRKCSH,RAB2A,RANBP1,SNX1,STMN1,THBS1,Tpm1,TPM3,TUBB3,UBE4B,VIM	34
Hereditary Disorder, Organismal Injury and Abnormalities, Skeletal and Muscular Disorders	autosomal dominant myopathy	3.83E-07			AHNAK,COL1A1,COL1A2,COL3A1,COL5A1,CSRP2,LMNA,RAB7A	8
Cellular Function and Maintenance	engulfment of cells	1.75E-06		-0.818	ABI1,ANXA1,ATP6V0D1,BIN1,CAPG,CKB,CNN2,EHD2,FMR1,MAP1B,MFGE8,PAK1,RAB7A,RRAS2,S100A10,SH3KBP1,THBS1,VIM	18
Cancer, Organismal Injury and Abnormalities	malignant solid tumor	1.83E-06		-1504	ACAT1,ACTC1,ACTN1,ANXA1,ANXA3,ANXA8/ANXA8L1,ASS1,BAX,BLVRA,CACYBP,CAPG,Cbr2,CKB,CLIC4,COL12A1,COL1A1,COL1A2,COL3A1,CRIP1,CRYAB,CSNK2B,CSRP2,CTNNB1,CTSB,CTTN,DCLK1,DES,DSTN,EIF4H,ENO1,FDPS,FIS1,FKBP3,FLNC,GLG1,GSTO1,HDGF,IFITM3,KARS,LMNA,LMO7,LPP,MFGE8,MYO1C,NDRG1,NPEPPS,P4HB,PAK1,PALLD,PEA15,PGK1,PKM,PLIN3,PRDX1,PRDX4,PRUNE2,PTRF,QKI,RAB1A,RANBP1,RNPEP,RRAS2,S100A10,SET,SLC25A3,SLC25A4,SLC25A5,SN…	84
Cell Morphology, Connective Tissue Development and Function	cell spreading of fibroblast cell lines	1.99E-06		-0.647	CAST,EHD1,FLNC,PACSIN2,PALLD,THBS1,VIM	7
Cellular Movement, Hematological Disease, Immunological Disease, Inflammatory Disease, Inflammatory Response, Respiratory Disease	allergic pulmonary eosinophilia	2.69E-06			ANXA3,ENO1,P4HB,PRDX1,TKT,TPI1	6
Cancer, Organismal Injury and Abnormalities	benign neoplasia	2.78E-06			ACAT1,ACTC1,AHCYL1,ANXA1,ANXA3,ANXA8/ANXA8L1,ARFGEF2,ASS1,COL12A1,COL1A1,COL1A2,COL3A1,COL5A1,CRYAB,CTNNB1,CTSB,DBN1,DCLK1,ENO3,FKBP10,GSTO1,IFITM3,NDRG1,NPEPPS,PEA15,PKM,SDPR,SORBS2,THBS1,TMEM59,UGP2,USP7	32
Cancer, Organismal Injury and Abnormalities	cancer	3.89E-06		-1342	ACAT1,ACTC1,ACTN1,ANXA1,ANXA3,ANXA6,ANXA7,ANXA8/ANXA8L1,ASS1,BAX,BLVRA,CACYBP,CAPG,Cbr2,CHMP4B,CKB,CLIC4,COL12A1,COL1A1,COL1A2,COL3A1,CRIP1,CRYAB,CSNK2B,CSRP2,CTNNB1,CTSB,CTTN,DCLK1,DES,DSTN,EIF4H,ENO1,FDPS,FIS1,FKBP3,FLNC,GLG1,GSTO1,HDGF,HSPB1,IFITM3,KARS,LMNA,LMO7,LPP,MFGE8,MYO1C,NDRG1,NPEPPS,NUTF2,P4HB,PAK1,PALLD,PEA15,PGK1,PKM,PLIN3,PRDX1,PRDX4,PRUNE2,PTRF,QKI,RAB1A,RANBP1,RNPEP,RRAS2,S100A10…	90
Cellular Growth and Proliferation	proliferation of cells	4.38E-06		0.663	AARS,ABI1,ACAT1,ACTN1,AGA,AHNAK,ANXA1,ANXA6,ANXA7,ARFGEF2,ASNS,ATP5F1,ATP6V0D1,BAX,BIN1,CACYBP,CAPNS1,CAST,CNN2,COL1A1,COL1A2,CRYAB,CSNK2B,CTNNA1,CTNNB1,CTSB,CTTN,DBN1,DCLK1,DES,DPY30,EIF4H,FIS1,HDGF,HSPB1,IFITM3,KARS,LMNA,LRRFIP1,MAP1B,MFGE8,MYO10,NDRG1,Nedd4,Nefm,P3H1,P4HA2,PACSIN2,PAK1,PALLD,PDLIM4,PEA15,PGK1,PKM,PLIN3,PRDX1,PRDX4,PRKCSH,PSME2,RAB1A,RANBP1,RRAS2,S100A10,SET,SH3KBP1,SLC25A4,SLC…	81
Cellular Assembly and Organization, Tissue Development	polymerization of filaments	4.39E-06		0.970	DSTN,MAP1B,Nefm,PAK1,STMN1,TMOD3	6
Cancer, Organismal Injury and Abnormalities, Reproductive System Disease	breast or ovarian cancer	4.45E-06			ANXA1,ANXA3,ANXA8/ANXA8L1,BAX,BLVRA,Cbr2,CLIC4,COL1A1,COL1A2,CRYAB,CTNNB1,ENO1,FDPS,FIS1,GSTO1,KARS,LMNA,LMO7,NPEPPS,P4HB,PALLD,PGK1,PKM,PTRF,QKI,RANBP1,RRAS2,SLC25A4,SLC25A5,THBS1,TPI1,TPM3,TRA2B,TUBB3,TUBB6,UBQLN1,USP7,YWHAH	38
Cancer, Organismal Injury and Abnormalities	breast or colorectal cancer	4.47E-06			ANXA1,ANXA3,BAX,BLVRA,CACYBP,CAPG,Cbr2,COL1A1,COL1A2,COL3A1,CRIP1,CRYAB,CTNNB1,CTSB,EIF4H,ENO1,FDPS,FIS1,GSTO1,IFITM3,KARS,LMNA,LMO7,NDRG1,NPEPPS,P4HB,PAK1,PALLD,PGK1,PKM,PLIN3,PRDX1,PTRF,QKI,RANBP1,RRAS2,SET,SLC25A4,SLC25A5,SRI,THBS1,TMEM59,TPI1,TRA2B,TUBB3,TUBB6,UBQLN1,VIM,YWHAH	49
Neurological Disease	Movement Disorders	4.55E-06			ACAT1,AHCYL1,BAX,CAPNS1,CKB,CRYAB,CSRP2,CTNNB1,ENO3,FDPS,FMR1,HSPB1,MAP1B,NDRG1,OXR1,PDLIM1,PFDN1,PGK1,PKM,PTBP2,RANBP1,S100A10,SEC24A,SQSTM1,STMN1,TPD52L2,TPI1,TPM3,TUBB3,UBE4B,VIM	31
Cancer, Organismal Injury and Abnormalities, Reproductive System Disease	breast cancer	5.16E-06			ANXA1,ANXA3,BAX,BLVRA,Cbr2,COL1A1,COL1A2,CRYAB,CTNNB1,ENO1,FDPS,FIS1,GSTO1,KARS,LMNA,LMO7,NPEPPS,P4HB,PALLD,PGK1,PKM,PTRF,QKI,RANBP1,RRAS2,SLC25A4,SLC25A5,THBS1,TPI1,TRA2B,TUBB3,TUBB6,UBQLN1,YWHAH	34
Cancer, Organismal Injury and Abnormalities	abdominal neoplasm	5.27E-06		-1682	ACAT1,ACTC1,AHCYL1,ANXA1,ANXA3,ANXA8/ANXA8L1,ARFGEF2,ASS1,BAX,CACYBP,CAPG,CKB,CLIC4,COL1A1,COL1A2,COL3A1,CRIP1,CRYAB,CSNK2B,CTNNB1,CTSB,CTTN,DCLK1,DES,DSTN,EIF4H,ENO1,FDPS,FLNC,GSTO1,HDGF,IFITM3,LMNA,LPP,MFGE8,MYO1C,NDRG1,NPEPPS,P4HB,PAK1,PALLD,PGK1,PKM,PLIN3,PRDX1,PRKCSH,PRUNE2,QKI,RAB1A,RNPEP,SDPR,SET,SNX1,SORBS2,SQSTM1,SRI,STMN1,THBS1,TMEM59,TPI1,TPM3,TUBB3,UGP2,USP7,VAMP8,VIM	66
Neurological Disease, Psychological Disorders	disorder of basal ganglia	8.62E-06			ACAT1,AHCYL1,BAX,CAPNS1,CKB,CRYAB,CSRP2,CTNNB1,ENO3,HSPB1,MAP1B,NDRG1,OXR1,PDLIM1,PFDN1,PGK1,PKM,PTBP2,RANBP1,S100A10,SEC24A,STMN1,TPD52L2,TPI1,TPM3,TUBB3,VIM	27
Cell Morphology, Cellular Assembly and Organization, Cellular Function and Maintenance	formation of cellular protrusions	1.30E-05		-0.977	ABI1,CAPNS1,CAST,CKB,CRIP1,CTNNB1,CTTN,DBN1,FMR1,HSPB1,MAP1B,MYO10,Nefm,Nisch,PACSIN2,PAK1,PHLDB2,PRKCSH,RANBP1,SNX1,THBS1,Tpm1,TPM3,VIM	24
Cancer, Organismal Injury and Abnormalities, Reproductive System Disease	mammary tumor	1.52E-05			ANXA1,ANXA3,BAX,BIN1,BLVRA,Cbr2,COL1A1,COL1A2,CRYAB,CTNNB1,CTTN,ENO1,FDPS,FIS1,GSTO1,KARS,LMNA,LMO7,NPEPPS,P4HB,PALLD,PGK1,PKM,PTRF,QKI,RANBP1,RRAS2,SLC25A4,SLC25A5,THBS1,TPI1,TRA2B,TUBB3,TUBB6,UBQLN1,YWHAH	36
Connective Tissue Disorders, Metabolic Disease, Skeletal and Muscular Disorders	metabolic bone disease	1.60E-05			COL1A1,COL1A2,COL3A1,COL5A1,FDPS	5
Cardiovascular Disease	advanced stage peripheral arterial disease	1.73E-05			BAG3,CACYBP,CAND1,CAPG,COL1A1,COL1A2,CTSB,HSPH1,THBS1,USP15	10
Cellular Movement	migration of carcinoma cell lines	2.16E-05	Decreased	-2720	ASNS,CAPNS1,CTSB,CTTN,KARS,NDRG1,Nes,PAK1,S100A10,STMN1,VIM	11
Hereditary Disorder, Organismal Injury and Abnormalities, Skeletal and Muscular Disorders	hereditary myopathy	2.18E-05			ACTC1,AHNAK,CAST,COL1A1,COL1A2,COL3A1,COL5A1,CRYAB,CSRP2,DES,HSPB1,LMNA,RAB7A,SQSTM1	14
Cancer, Organismal Injury and Abnormalities	abdominal cancer	3.15E-05			ACAT1,ACTC1,ANXA1,ANXA3,ANXA8/ANXA8L1,ASS1,BAX,CACYBP,CAPG,CKB,CLIC4,COL1A1,COL1A2,COL3A1,CRIP1,CRYAB,CSNK2B,CTNNB1,CTSB,CTTN,DCLK1,DES,DSTN,EIF4H,ENO1,FDPS,FLNC,GSTO1,HDGF,IFITM3,LMNA,LPP,MFGE8,MYO1C,NDRG1,P4HB,PAK1,PALLD,PGK1,PKM,PLIN3,PRDX1,PRUNE2,QKI,RAB1A,RNPEP,SET,SNX1,SQSTM1,SRI,THBS1,TMEM59,TPI1,TPM3,TUBB3,USP7,VAMP8,VIM	58
Cellular Assembly and Organization	quantity of filaments	3.40E-05		1414	COL5A1,CTNNB1,MAP1B,Nefm,PAK1,STMN1,TMOD3,Tpm1,VIM	9
Developmental Disorder, Hereditary Disorder, Organismal Injury and Abnormalities, Skeletal and Muscular Disorders	autosomal dominant Emery-Dreifuss muscular dystrophy	4.13E-05			COL1A1,COL1A2,COL3A1,COL5A1,CSRP2,LMNA	6
Connective Tissue Disorders, Developmental Disorder, Hereditary Disorder, Metabolic Disease, Organismal Injury and Abnormalities, Skeletal and Muscular Disorders	osteogenesis imperfecta	4.67E-05			COL1A1,COL1A2,FDPS	3
Cardiovascular Disease, Organismal Injury and Abnormalities, Skeletal and Muscular Disorders	primary cardiomyopathy	5.54E-05			ACTC1,CRYAB,DES,LMNA,PGK1,TPI1	6
Cell Morphology, Cellular Assembly and Organization	morphology of filaments	6.41E-05			ABI1,COL3A1,COL5A1,CRYAB	4
Dermatological Diseases and Conditions	burn	6.67E-05			ANXA1,COL12A1,COL1A1,COL1A2,COL3A1,COL5A1	6
Dermatological Diseases and Conditions	chronic psoriasis	6.72E-05			CRIP1,CTSB,GARS,HSPH1,ME1,PKM,PSME2,RANBP1,SLC25A5	9
Cancer, Organismal Injury and Abnormalities, Reproductive System Disease	Peyronie disease	7.07E-05			COL12A1,COL1A1,COL1A2,COL3A1,COL5A1	5
Connective Tissue Disorders	advanced Dupuytren contracture	7.07E-05			COL12A1,COL1A1,COL1A2,COL3A1,COL5A1	5
Neurological Disease, Skeletal and Muscular Disorders	neuromuscular disease	8.76E-05			ACAT1,AHCYL1,ANXA1,BAX,CAPNS1,CKB,CRYAB,CSNK2B,CSRP2,CTNNB1,ENO3,HSPB1,MAP1B,NDRG1,OXR1,PDLIM1,PFDN1,PGK1,PKM,RANBP1,SEC24A,SQSTM1,STMN1,TPD52L2,TPI1,TPM3,VIM	27
Cell Morphology, Cellular Assembly and Organization, Cellular Function and Maintenance	depolarization of mitochondria	1.02E-04		1400	BAX,COL1A1,PAK1,PLIN3,SH3GLB1	5
Cardiovascular Disease	peripheral arterial disease	1.04E-04			BAG3,CACYBP,CAND1,CAPG,COL1A1,COL1A2,CTSB,HSPH1,PACSIN2,THBS1,USP15	11
Cellular Assembly and Organization, Tissue Development	fibrogenesis	1.09E-04		-1420	COL5A1,CTTN,DES,DSTN,HSPB1,MAP1B,Nefm,PAK1,PALLD,STMN1,TMOD3,Tpm1,TPM3,VIM	14
Cell Signaling, DNA Replication, Recombination, and Repair, Nucleic Acid Metabolism, Small Molecule Biochemistry	hydrolysis of GTP	1.12E-04		-1432	ANXA7,RAB2A,RAB7A,RANBP1,RRAS2,STMN1	6
Cell Morphology, Renal and Urological System Development and Function	cell spreading of kidney cell lines	1.14E-04			FLNC,PAK1,THBS1,VIM	4
Cell Morphology	cell spreading	1.19E-04		-0.431	CAST,CNN2,CRYAB,DCTN2,EHD1,FLNC,LPP,MYO10,PACSIN2,PAK1,PALLD,THBS1,VIM	13
Cellular Assembly and Organization	aggregation of chromaffin vesicles	1.24E-04			ANXA7,SRI	2
Developmental Disorder, Neurological Disease, Organismal Injury and Abnormalities	congenital malformation of cerebral cortex	1.24E-04			ARFGEF2,COL3A1	2
Cell-To-Cell Signaling and Interaction, Nervous System Development and Function	long-term potentiation of cortical neurons	1.24E-04			FMR1,PAK1	2
Cell Morphology, Embryonic Development, Nervous System Development and Function, Organ Development, Organ Morphology, Organismal Development, Tissue Development, Tissue Morphology, Visual System Development and Function	morphology of RPE cells	1.24E-04			CLIC4,COL1A1	2
Cellular Movement	migration of tumor cell lines	1.34E-04	Decreased	-2500	ANXA1,ASNS,CAPNS1,COL1A1,CTNNB1,CTSB,CTTN,FLNC,HDGF,IFITM3,KARS,LMO7,MYO10,NDRG1,Nes,Nisch,PACSIN2,PAK1,PALLD,PKM,S100A10,STMN1,THBS1,TPM3,VIM	25
DNA Replication, Recombination, and Repair, Nucleic Acid Metabolism, Small Molecule Biochemistry	hydrolysis of nucleotide	1.35E-04		-1309	ANXA7,ATP1A1,MYO18A,RAB2A,RAB7A,RANBP1,RRAS2,STMN1	8
Cellular Growth and Proliferation	colony formation of leukemia cell lines	1.36E-04		0.254	CTNNB1,CTSB,ENO1,SQSTM1	4
Endocrine System Disorders, Gastrointestinal Disease, Metabolic Disease, Organismal Injury and Abnormalities	diabetic foot ulcer disorder	1.42E-04			COL12A1,COL1A1,COL1A2,COL3A1,COL5A1	5
Dermatological Diseases and Conditions, Immunological Disease, Inflammatory Disease	lichen planus	1.50E-04			BAX,COL1A1,COL3A1,ENO1,IFITM3,PSME2,TMEM59	7
Cell Morphology, Hematological System Development and Function, Inflammatory Response	shape change of macrophages	1.56E-04			CAPG,CNN2,DCTN2	3
Cellular Assembly and Organization, Cellular Function and Maintenance	quantity of microtubules	1.60E-04		1067	MAP1B,Nefm,STMN1,VIM	4
Cellular Growth and Proliferation	colony formation of tumor cell lines	1.68E-04		-0.048	ANXA1,ANXA7,BIN1,CTNNB1,CTSB,ENO1,HDGF,IFITM3,NDRG1,PAK1,PEA15,S100A10,SQSTM1	13
Infectious Diseases	Viral Infection	1.73E-04		0.503	ACTC1,ACTN1,AHCYL1,ANXA1,ANXA6,AP1B1,AP3D1,ATP6V0D1,BAX,CHMP4B,CLIC4,COL3A1,COL5A1,CRYAB,CSNK2B,CTNNB1,CTSB,DCLK1,DCTN2,DUSP3,FDPS,GANAB,GSTO1,HECTD1,IFITM3,KARS,LMNA,LTA4H,MON2,PAK1,PLIN3,PLOD3,PRDX1,PSME2,RAB2A,RAB5C,RAB7A,RANBP1,TCIRG1,TKT,TUBB3,USP15,USP7	43
Cellular Function and Maintenance, Inflammatory Response	phagocytosis	1.76E-04		-0.621	ANXA1,BIN1,CAPG,CKB,CNN2,MFGE8,RAB7A,RRAS2,SH3GLB1,SH3KBP1,THBS1,VIM	12
Connective Tissue Disorders, Developmental Disorder, Metabolic Disease, Skeletal and Muscular Disorders	Paget's disease of bone	2.13E-04			COL3A1,FDPS,SQSTM1	3
Cardiovascular System Development and Function, Organ Morphology	contraction of heart	2.14E-04		-1342	ACTC1,ATP1A1,CAPNS1,CRYAB,LMNA,RAB1A,Tpm1	7
Cell Morphology, Cellular Compromise	vacuolation of cells	2.18E-04		0.723	AGA,RAB7A,UBQLN1,VAC14	4
Cellular Assembly and Organization, Tissue Development	formation of filaments	2.27E-04		-1538	COL5A1,CTTN,DES,DSTN,HSPB1,MAP1B,Nefm,PAK1,PALLD,STMN1,TMOD3,TPM3,VIM	13
Connective Tissue Disorders, Developmental Disorder, Skeletal and Muscular Disorders	high bone mass disease	2.35E-04			COL3A1,CTNNB1,FDPS,SQSTM1,TCIRG1	5
Cancer, Gastrointestinal Disease, Organismal Injury and Abnormalities	gastric carcinoma	2.53E-04			BAX,COL1A1,COL1A2,CTNNB1,DSTN,P4HB,PKM	7
Cellular Assembly and Organization	stabilization of filaments	2.98E-04		-0.728	CRYAB,CTTN,DCLK1,FMR1,MAP1B,PKM,STMN1	7
Cell Death and Survival	cell death	3.50E-04		1371	ACAT1,AGA,ANXA1,ANXA7,AP1G1,ARL8B,ASNS,ASS1,ATP1A1,BAG3,BAX,BIN1,BLVRA,CAPNS1,CAST,CHMP4B,CLIC4,CNN2,COL1A1,CRYAB,CS,CTNNA1,CTNNB1,CTSB,CTTN,DCTN2,DES,ENO1,FDPS,FIS1,HDGF,HSPB1,KANK2,LMNA,MAP1B,MFGE8,NDRG1,Nes,P4HB,PAK1,PALLD,PDLIM4,PEA15,PKM,PLIN3,PRDX1,QKI,RAB1A,RRAS2,S100A10,SET,SH3GLB1,SH3KBP1,SLC25A4,SLC25A5,SORBS2,SQSTM1,SRI,STMN1,THBS1,TMOD3,TPM3,TUBB3,TUBB6,UBE4B,UBQLN1,USP7,VAC14,VIM,YWH…	70
Cell Cycle	G2 phase of skin cancer cell lines	3.71E-04			BAX,CTNNB1	2
Cancer, Cellular Development, Cellular Growth and Proliferation, Organismal Injury and Abnormalities, Tumor Morphology	colony formation of leukemia stem cells	3.71E-04			CTSB,SQSTM1	2
Developmental Disorder, Hereditary Disorder, Organismal Functions, Organismal Injury and Abnormalities, Skeletal and Muscular Disorders	limb girdle muscular dystrophy type 1	3.71E-04			AHNAK,LMNA	2
Connective Tissue Disorders, Organismal Injury and Abnormalities, Skeletal and Muscular Disorders, Tissue Morphology	spontaneous fracture of rib	3.71E-04			CTNNB1,LMNA	2
Cell Death and Survival, Neurological Disease	cell death of cortical neurons	3.89E-04		1484	BAX,CAPNS1,CAST,HSPB1,MAP1B,PAK1,PEA15,SH3GLB1,UBQLN1	9
Cellular Movement	cell movement of tumor cell lines	3.91E-04		-1959	ANXA1,ARFGEF2,ASNS,CAPNS1,COL1A1,CTNNB1,CTSB,CTTN,FLNC,HDGF,IFITM3,KARS,LMO7,MYO10,NDRG1,Nes,Nisch,PACSIN2,PAK1,PALLD,PKM,S100A10,SQSTM1,STMN1,THBS1,TPM3,VIM	27
Cancer, Organismal Injury and Abnormalities	benign connective or soft tissue neoplasm	4.30E-04			ACTC1,AHCYL1,ARFGEF2,COL12A1,COL1A1,COL1A2,COL3A1,COL5A1,CTNNB1,NDRG1,NPEPPS,SDPR,SORBS2,TMEM59	14
Dermatological Diseases and Conditions, Inflammatory Disease, Skeletal and Muscular Disorders	juvenile dermatomyositis	4.37E-04			COL1A1,COL1A2,COL3A1,COL5A1,CSRP2	5
Cellular Movement	invasion of cells	4.62E-04	Decreased	-2205	ABI1,ACAT1,AHNAK,ANXA1,ANXA8/ANXA8L1,BAX,CAPNS1,CTNNB1,CTSB,CTTN,HDGF,IFITM3,MFGE8,NDRG1,Nes,PAK1,PALLD,PDLIM1,PKM,PLOD3,RRAS2,S100A10,SQSTM1,STMN1,TCIRG1,THBS1,VIM	27
Cardiovascular Disease, Organismal Injury and Abnormalities, Skeletal and Muscular Disorders	myopathy of heart	4.83E-04			BIN1,CTNNA1,DES,LMNA	4
Neurological Disease	neurological signs	4.89E-04			ACAT1,AHCYL1,BAX,CAPNS1,CKB,CRYAB,CSRP2,CTNNB1,ENO3,FMR1,NDRG1,OXR1,PDLIM1,PGK1,PKM,RANBP1,S100A10,SEC24A,TPD52L2,TPI1,TPM3	21
Cancer, Organismal Injury and Abnormalities, Reproductive System Disease	stage 3 breast cancer	5.21E-04			BAX,BLVRA,COL1A2,FIS1,TUBB3,TUBB6	6
Cardiovascular Disease, Hereditary Disorder, Organismal Injury and Abnormalities, Skeletal and Muscular Disorders	familial cardiomyopathy	5.43E-04			ACTC1,CRYAB,DES,LMNA	4
Cellular Function and Maintenance	internalization by tumor cell lines	5.73E-04		-0.239	ABI1,ANXA1,ANXA6,ATP6V0D1,RRAS2,SH3KBP1,VIM	7
Neurological Disease	dyskinesia	5.86E-04			ACAT1,AHCYL1,BAX,CAPNS1,CKB,CRYAB,CSRP2,CTNNB1,ENO3,NDRG1,OXR1,PDLIM1,PGK1,PKM,RANBP1,S100A10,SEC24A,TPD52L2,TPI1,TPM3	20
Cell-To-Cell Signaling and Interaction, Cellular Function and Maintenance, Inflammatory Response	phagocytosis of leukemia cell lines	6.07E-04		-1000	ANXA1,RRAS2,SH3KBP1,VIM	4
Cellular Development, Cellular Growth and Proliferation	proliferation of skin cancer cell lines	6.07E-04		-1067	ANXA6,BAX,HSPB1,THBS1	4
Cellular Assembly and Organization, Cellular Function and Maintenance	formation of vesicles	6.29E-04		-0.728	ABI1,ARFGEF2,BAG3,BIN1,CAST,CTNNB1,NDRG1	7
Cell Death and Survival	apoptosis	6.33E-04		1209	AGA,ANXA1,ANXA7,ASNS,ASS1,ATP1A1,BAG3,BAX,BIN1,BLVRA,CAPNS1,CAST,CLIC4,CNN2,COL1A1,CRYAB,CS,CTNNA1,CTNNB1,CTSB,CTTN,DES,ENO1,FIS1,HDGF,HSPB1,KANK2,LMNA,MAP1B,MFGE8,NDRG1,P4HB,PAK1,PALLD,PDLIM4,PEA15,PKM,PRDX1,QKI,RRAS2,S100A10,SH3GLB1,SH3KBP1,SLC25A4,SLC25A5,SORBS2,SQSTM1,SRI,STMN1,THBS1,TMOD3,UBE4B,UBQLN1,USP7,VIM	55
Cell Death and Survival	cell viability of neuroblastoma cell lines	6.45E-04		0.000	BAG3,HSPB1,Nes,P4HB,SQSTM1	5
Cell Death and Survival	cell death of central nervous system cells	6.90E-04		0.990	BAX,CAPNS1,CAST,CRYAB,HSPB1,MAP1B,P4HB,PAK1,PEA15,SH3GLB1,SH3KBP1,UBQLN1	12
Cell Death and Survival	anoikis of carcinoma cell lines	6.94E-04			CTNNB1,CTTN,NDRG1	3
Cancer, Organismal Injury and Abnormalities	fibromatosis	6.95E-04			COL12A1,COL1A1,COL1A2,COL3A1,COL5A1,CTNNB1	6
Immunological Disease	hypersensitive reaction	7.12E-04		-1000	AHNAK,ANXA1,CAPG,CPNE1,DBN1,ENO1,FMR1,GARS,GSTO1,P4HA2,PSME2,TCIRG1,TPI1,TPM3	14
Cancer, Organismal Injury and Abnormalities, Reproductive System Disease	female genital neoplasm	7.23E-04			ACTC1,AHCYL1,ANXA3,ANXA8/ANXA8L1,ARFGEF2,CLIC4,COL3A1,CTNNB1,CTSB,DES,FLNC,LMNA,LPP,NDRG1,NPEPPS,PAK1,PKM,PRUNE2,QKI,RAB1A,RNPEP,SDPR,SNX1,SORBS2,TMEM59,TPM3,TUBB3,USP7,VAMP8	29
Cellular Assembly and Organization	activation of permeability transition pores	7.36E-04			SLC25A4,SLC25A5	2
Cell Morphology	cell flattening of leukocytes	7.36E-04			DCTN2,THBS1	2
Cell-To-Cell Signaling and Interaction, Cellular Assembly and Organization	formation of cell-matrix contacts	7.36E-04			CTTN,TNS1	2
Developmental Disorder, Organismal Injury and Abnormalities, Reproductive System Disease	metaplasia of mammary gland	7.36E-04			CTNNB1,PAK1	2
Cell Morphology, Cellular Assembly and Organization	morphology of collagen fibrils	7.36E-04			COL3A1,COL5A1	2
Cancer, Gastrointestinal Disease, Organismal Injury and Abnormalities, Tumor Morphology	progression of gastric carcinoma	7.36E-04			COL1A1,COL1A2	2
Cellular Assembly and Organization	turnover of actin filaments	7.36E-04			CFL2,DSTN	2
Cancer, Organismal Injury and Abnormalities, Tumor Morphology	progression of carcinoma	7.46E-04			ANXA3,COL1A1,COL1A2,CRYAB,PAK1	5
Hereditary Disorder, Neurological Disease, Organismal Injury and Abnormalities, Psychological Disorders, Skeletal and Muscular Disorders	Huntington's Disease	7.47E-04			ACAT1,AHCYL1,BAX,CAPNS1,CKB,CRYAB,CSRP2,CTNNB1,ENO3,NDRG1,OXR1,PDLIM1,PGK1,PKM,RANBP1,SEC24A,TPD52L2,TPI1,TPM3	19
Cellular Compromise	fragmentation of mitochondria	7.53E-04		1439	ANXA6,BAX,FIS1,SH3GLB1	4
Cellular Movement, Connective Tissue Development and Function	migration of fibroblasts	7.53E-04		0.114	CAPNS1,COL1A1,LPP,PACSIN2,PALLD,STMN1,THBS1	7
Cardiovascular Disease	peripheral vascular disease	8.41E-04			BAG3,CACYBP,CAND1,CAPG,COL1A1,COL1A2,CTSB,HSPB1,HSPH1,PACSIN2,THBS1,TUBB3,USP15,VIM	14
Cellular Assembly and Organization, Cellular Function and Maintenance	stabilization of microtubules	8.63E-04		-0.277	CRYAB,DCLK1,FMR1,MAP1B,PKM,STMN1	6
Cancer, Gastrointestinal Disease, Organismal Injury and Abnormalities	digestive organ tumor	8.69E-04		-1496	ACTC1,ANXA1,ANXA3,BAX,CACYBP,CAPG,COL1A1,COL1A2,COL3A1,CRIP1,CRYAB,CSNK2B,CTNNB1,CTSB,CTTN,DCLK1,DSTN,EIF4H,ENO1,GLG1,GSTO1,HDGF,IFITM3,NDRG1,P4HB,PAK1,PALLD,PGK1,PKM,PLIN3,PRDX1,PRKCSH,QKI,RAB1A,RNPEP,SET,SQSTM1,SRI,STMN1,THBS1,TMEM59,TPI1,TUBB3,UGP2,VIM	45
Cell Death and Survival	neuronal cell death	8.88E-04		0.271	AGA,BAX,CAPNS1,CAST,CTNNB1,CTSB,HDGF,HSPB1,MAP1B,Nes,P4HB,PAK1,PEA15,SET,SH3GLB1,SH3KBP1,THBS1,UBQLN1,VAC14	19
Cancer, Organismal Injury and Abnormalities, Reproductive System Disease	tumorigenesis of genital organ	9.03E-04			ACTC1,AHCYL1,ANXA3,ANXA8/ANXA8L1,ARFGEF2,ASS1,CKB,CLIC4,COL3A1,CTNNB1,CTSB,DES,FDPS,FLNC,LMNA,LPP,MFGE8,MYO1C,NDRG1,NPEPPS,PAK1,PGK1,PKM,PRUNE2,QKI,RAB1A,RNPEP,SDPR,SNX1,SORBS2,TMEM59,TPM3,TUBB3,USP7,VAMP8	35
Cell Death and Survival, Neurological Disease	cell death of cerebral cortex cells	9.11E-04		1170	BAX,CAPNS1,CAST,HSPB1,MAP1B,P4HB,PAK1,PEA15,SH3GLB1,UBQLN1	10
Cancer, Gastrointestinal Disease, Organismal Injury and Abnormalities	colon cancer	9.15E-04			BAX,CACYBP,COL3A1,CRIP1,CTNNB1,CTSB,IFITM3,NDRG1,PAK1,PKM,PLIN3,QKI,SET,TMEM59,TUBB3	15
Dermatological Diseases and Conditions	psoriasis	9.16E-04			ANXA1,ANXA3,ANXA8/ANXA8L1,ATP6V0D1,COL1A2,CRIP1,CTNNB1,CTSB,DBN1,GARS,HSPH1,ME1,P4HB,PDLIM4,PKM,PSME2,PTRF,RANBP1,SLC25A5	19
Immunological Disease	allergy	9.31E-04			AHNAK,ANXA1,ANXA3,CAPG,CPNE1,DBN1,ENO1,GSTO1,P4HA2,P4HB,PRDX1,TKT,TPI1,TPM3	14
Neurological Disease	degeneration of nervous system	9.37E-04		-0.018	BAX,DCTN2,NDRG1,RAB1A,SQSTM1,STMN1,UBE4B,UBQLN1,VAC14,VIM	10
Cellular Movement, Nervous System Development and Function	migration of neurons	9.40E-04		-0.896	ARFGEF2,BAX,COL3A1,CTNNB1,DCLK1,DCTN2,MAP1B,STMN1	8
Cancer, Gastrointestinal Disease, Organismal Injury and Abnormalities	gastric cancer	9.64E-04			ANXA1,BAX,COL1A1,COL1A2,CTNNB1,DSTN,HDGF,P4HB,PKM,TUBB3	10
Cancer, Organismal Injury and Abnormalities, Reproductive System Disease	genital tumor	9.76E-04			ACTC1,AHCYL1,ANXA3,ANXA8/ANXA8L1,ARFGEF2,ASS1,CKB,CLIC4,COL3A1,CTNNB1,CTSB,DES,FDPS,FLNC,LMNA,LPP,MFGE8,MYO1C,NDRG1,NPEPPS,PAK1,PGK1,PKM,PRUNE2,QKI,RAB1A,RNPEP,SDPR,SNX1,SORBS2,TMEM59,TPM3,TUBB3,USP7,VAMP8	35
Inflammatory Disease	chronic inflammatory disorder	9.77E-04			AKR1A1,ANXA1,CAPG,CKB,COL1A1,COL1A2,COL3A1,CTSB,ENO1,FDPS,MYO1C,P4HB,PDLIM1,PGK1,PKM,PRDX1,QKI,RAB2A,S100A10,TCIRG1,THBS1,THOP1,USP15,VIM	24
Post-Translational Modification	ubiquitination of protein	9.84E-04		1980	CAST,CRYAB,HECTD1,Nedd4,UBE4B	5
Cell-To-Cell Signaling and Interaction, Cellular Function and Maintenance, Inflammatory Response	phagocytosis of cells	9.91E-04		-0.762	ANXA1,BIN1,CAPG,CKB,CNN2,MFGE8,RRAS2,SH3KBP1,THBS1,VIM	10
Cardiovascular System Development and Function, Organ Morphology	contraction of heart ventricle	9.94E-04			ACTC1,CAPNS1,LMNA	3
Cell Death and Survival	apoptosis of central nervous system cells	1.01E-03		1055	BAX,CAST,CRYAB,MAP1B,P4HB,PEA15,SH3GLB1,SH3KBP1	8
Cancer, Organismal Injury and Abnormalities, Reproductive System Disease	TNM stage III breast cancer	1.05E-03			BAX,BLVRA,COL1A2,FIS1,TUBB6	5
Amino Acid Metabolism, Small Molecule Biochemistry	metabolism of amino acids	1.05E-03		1109	ASNS,CS,ME1,OAT,PKM	5
Cell Morphology, Cellular Function and Maintenance, Connective Tissue Development and Function	autophagy of fibroblast cell lines	1.11E-03		-1114	CAPNS1,PKM,SH3GLB1,SQSTM1	4
Cellular Movement, Connective Tissue Development and Function	cell movement of fibroblasts	1.12E-03		-0.216	CAPNS1,COL1A1,CTNNB1,LPP,PACSIN2,PALLD,STMN1,THBS1	8
Cell Morphology, Cellular Assembly and Organization, Cellular Function and Maintenance	formation of lamellipodia	1.15E-03		-0.447	ABI1,HSPB1,Nisch,PAK1,PHLDB2,SNX1,Tpm1	7
Cancer, Organismal Injury and Abnormalities	neoplasia of epithelial tissue	1.16E-03		-1254	ACAT1,ACTC1,ANXA1,ANXA3,ANXA8/ANXA8L1,ASS1,BAX,CACYBP,CKB,COL1A1,COL1A2,COL3A1,CRYAB,CSRP2,CTNNB1,CTSB,CTTN,DCLK1,DES,DSTN,ENO1,ENO3,FDPS,FKBP10,GLG1,GSTO1,IFITM3,LMO7,LPP,MFGE8,MYO1C,P4HB,PAK1,PALLD,PEA15,PGK1,PKM,PRDX4,PRUNE2,QKI,S100A10,SLC25A5,SRI,STMN1,THBS1,TPI1,TRA2B,TUBB3,UGP2,USP7,VAMP8,VIM	52
Cellular Function and Maintenance	endocytosis	1.17E-03		-1026	ABI1,ANXA6,ATP6V0D1,BIN1,EHD2,FMR1,MAP1B,PAK1,RAB7A,S100A10	10
Cell Morphology, Cellular Assembly and Organization, Cellular Development, Cellular Function and Maintenance, Cellular Growth and Proliferation, Embryonic Development, Nervous System Development and Function, Tissue Development, Tissue Morphology	length of dendritic spines	1.17E-03			DBN1,FMR1,PAK1	3
Hereditary Disorder, Neurological Disease, Organismal Injury and Abnormalities, Skeletal and Muscular Disorders	Charcot-Marie-Tooth disease type 2	1.22E-03			HSPB1,RAB7A	2
Cellular Development	branching of breast cell lines	1.22E-03			MFGE8,PALLD	2
Cell-To-Cell Signaling and Interaction, Cellular Assembly and Organization	compaction of tumor cell lines	1.22E-03			CTNNA1,CTNNB1	2
Cellular Compromise	degradation of autophagosomes	1.22E-03			CTSB,TCIRG1	2
Connective Tissue Disorders, Hereditary Disorder, Metabolic Disease, Organismal Injury and Abnormalities	familial partial lipodystrophy	1.22E-03			LMNA,LMNB2	2
Cell Death and Survival, Cell Morphology, Cellular Compromise, Nervous System Development and Function	vacuolation of neurons	1.22E-03			AGA,VAC14	2
Cellular Movement	invasion of tumor cell lines	1.33E-03	Decreased	-2156	ABI1,ACAT1,ANXA1,ANXA8/ANXA8L1,CAPNS1,CTNNB1,CTSB,CTTN,HDGF,IFITM3,NDRG1,Nes,PAK1,PALLD,PDLIM1,PKM,S100A10,SQSTM1,STMN1,TCIRG1,VIM	21
Cancer, Organismal Injury and Abnormalities, Reproductive System Disease	tumorigenesis of reproductive tract	1.39E-03			ACTC1,AHCYL1,ANXA3,ANXA8/ANXA8L1,ARFGEF2,CLIC4,COL3A1,CTNNB1,CTSB,DES,FLNC,LMNA,LPP,NDRG1,NPEPPS,PKM,PRUNE2,QKI,RAB1A,RNPEP,SDPR,SNX1,SORBS2,TMEM59,TPM3,TUBB3,USP7,VAMP8	28
Cellular Movement	invasion of carcinoma cell lines	1.49E-03	Decreased	-2975	CAPNS1,CTSB,CTTN,NDRG1,Nes,PAK1,S100A10,STMN1,VIM	9
Cardiovascular System Development and Function, Tissue Morphology	permeability of vascular system	1.52E-03		1387	ANXA1,CTNNB1,CTTN,MFGE8,MYADM,PAK1,THBS1	7
Cell Death and Survival, Neurological Disease	apoptosis of cerebral cortex cells	1.56E-03		1046	BAX,CAST,MAP1B,P4HB,PEA15,SH3GLB1	6
Cancer, Gastrointestinal Disease, Organismal Injury and Abnormalities	gastro-esophageal carcinoma	1.58E-03			BAX,COL1A1,COL1A2,CTNNB1,CTTN,DSTN,GLG1,P4HB,PKM	9
Cancer, Gastrointestinal Disease, Hepatic System Disease, Organismal Injury and Abnormalities	biliary tract cancer	1.62E-03			ANXA1,CTNNB1,PGK1,PKM,VIM	5
Neurological Disease	Neurodegeneration	1.69E-03		-0.018	BAX,DCTN2,NDRG1,RAB1A,SQSTM1,STMN1,UBE4B,UBQLN1,VAC14,VIM	10
Cancer, Organismal Injury and Abnormalities	connective or soft tissue tumor	1.71E-03			ACTC1,AHCYL1,ARFGEF2,ASS1,BAX,COL12A1,COL1A1,COL1A2,COL3A1,COL5A1,CTNNB1,FDPS,NDRG1,NPEPPS,S100A10,SDPR,SORBS2,THBS1,TMEM59,TUBB3	20
Cell Morphology	ruffling	1.71E-03		-1964	ABI1,ADD1,CAPG,CTTN,MYO1C,PAK1	6
Cancer, Organismal Injury and Abnormalities, Reproductive System Disease	uterine tumor	1.74E-03			ACTC1,AHCYL1,ANXA3,ARFGEF2,COL3A1,CTNNB1,CTSB,DES,FLNC,LPP,NDRG1,NPEPPS,PKM,PRUNE2,QKI,RAB1A,RNPEP,SDPR,SNX1,SORBS2,TMEM59,TUBB3,VAMP8	23
Developmental Disorder	dysplasia	1.79E-03			ANXA1,COL3A1,COL5A1,CTNNB1,LMNA,TCIRG1	6
Cell Morphology	shape change of blood cells	1.79E-03		0.728	ANXA7,CAPG,CAST,CNN2,DCTN2,THBS1	6
Cellular Compromise	acidification of endosomes	1.81E-03			AP3D1,VIM	2
Cell Death and Survival	cell survival of lymphoma cell lines	1.81E-03			AGA,ASNS	2
Amino Acid Metabolism, Post-Translational Modification, Small Molecule Biochemistry	hydroxylation of L-amino acid	1.81E-03			P4HA2,PLOD3	2
Cellular Assembly and Organization, Cellular Function and Maintenance	localization of vesicles	1.81E-03			CTTN,MYO1C	2
Infectious Diseases	release of Influenza A virus	1.81E-03			ANXA6,FDPS	2
Cancer, Organismal Injury and Abnormalities, Respiratory Disease	growth of lung carcinoma	1.82E-03			PKM,S100A10,THBS1	3
Cancer, Gastrointestinal Disease, Organismal Injury and Abnormalities	gastroesophageal cancer	1.83E-03			ANXA1,BAX,COL1A1,COL1A2,CTNNB1,CTTN,DSTN,GLG1,HDGF,P4HB,PKM,TUBB3	12
Developmental Disorder	dystrophy	1.86E-03			AHNAK,CAST,COL1A1,COL1A2,COL3A1,COL5A1,CSRP2,LMNA,VIM	9
Cell-To-Cell Signaling and Interaction, Cellular Function and Maintenance, Inflammatory Response	phagocytosis of tumor cell lines	1.93E-03		-1342	ANXA1,CKB,RRAS2,SH3KBP1,VIM	5
Gastrointestinal Disease, Hepatic System Disease, Organismal Injury and Abnormalities	fibrosis of liver	1.95E-03			COL1A1,COL1A2,COL3A1,CTSB,HDGF,HSPB1	6
Connective Tissue Disorders, Skeletal and Muscular Disorders	abnormal bone density	2.04E-03			BAX,COL1A2,COL3A1,CTNNB1,FDPS,SQSTM1,TCIRG1	7
Cellular Assembly and Organization, Cellular Development, Cellular Growth and Proliferation, Nervous System Development and Function, Tissue Development	growth of axons	2.04E-03		1067	DCLK1,MAP1B,Nedd4,Nefm,UBE4B,USP47,VIM	7
Cellular Assembly and Organization, Cellular Function and Maintenance, Tissue Development	polymerization of microtubules	2.07E-03			MAP1B,Nefm,STMN1	3
Cellular Compromise, Cellular Function and Maintenance	endoplasmic reticulum stress response of cells	2.15E-03			BAX,COL3A1,CTSB,SQSTM1,UBE4B	5
Cancer, Organismal Injury and Abnormalities	pelvic cancer	2.15E-03			ACTC1,ANXA3,ANXA8/ANXA8L1,ASS1,CKB,CLIC4,COL3A1,CTNNB1,CTSB,DES,FDPS,FLNC,LMNA,LPP,MFGE8,MYO1C,PAK1,PGK1,PKM,PRUNE2,QKI,RAB1A,RNPEP,SNX1,THBS1,TPM3,TUBB3,USP7,VAMP8	29
Cellular Function and Maintenance	engulfment of tumor cell lines	2.19E-03		-0.956	ABI1,ANXA1,ATP6V0D1,CKB,RRAS2,SH3KBP1,VIM	7
Inflammatory Response	inflammation of organ	2.20E-03		-0.742	AHNAK,ANXA1,ANXA3,ASNS,ATP1A1,BAX,CAPG,CKB,COL1A1,COL1A2,COL3A1,CPNE1,CTNNB1,CTSB,ENO1,GSTO1,MFGE8,P4HA2,P4HB,PDLIM1,PKM,PRDX1,SQSTM1,THBS1,THOP1,TKT,TPI1,TPM3,TUBB3,VIM	30
Cell Cycle	ploidy	2.27E-03		-0.856	BAX,CRYAB,NDRG1,SQSTM1,STMN1,TCIRG1,YWHAH	7
DNA Replication, Recombination, and Repair	metabolism of DNA	2.32E-03		1346	BAX,BIN1,CAST,CRYAB,ENO1,HSPB1,PAK1,PCM1,PEA15,SET,UBQLN1	11
Cell-To-Cell Signaling and Interaction, Skeletal and Muscular System Development and Function	fusion of muscle cell lines	2.35E-03			ANXA1,CTSB,FLNC	3
Cancer, Organismal Injury and Abnormalities	invasive carcinoma	2.43E-03			ANXA1,COL1A2,CTNNB1,LMO7,MFGE8,PALLD,PKM,TRA2B,TUBB3,VIM	10
Cell Death and Survival, Embryonic Development	apoptosis of neural crest cells	2.52E-03			CAPNS1,CTNNB1	2
Cell Morphology, Hematological System Development and Function, Inflammatory Response	cell spreading of macrophages	2.52E-03			CNN2,DCTN2	2
Cancer, Organismal Injury and Abnormalities, Tumor Morphology	conversion of benign tumor	2.52E-03			CTNNB1,PEA15	2
Cellular Assembly and Organization	formation of punctate structures	2.52E-03			SQSTM1,VIM	2
Cell Morphology, Cellular Assembly and Organization	size of secretory granules	2.52E-03			AP3D1,RAB5C	2
Carbohydrate Metabolism	synthesis of sugar acid	2.52E-03			AKR1A1,UGDH	2
Cancer, Organismal Injury and Abnormalities, Respiratory Disease	respiratory system tumor	2.57E-03		-0.794	ANXA1,BAX,CKB,CRYAB,CTNNB1,ENO1,FDPS,NDRG1,P4HB,PKM,PRDX4,QKI,RAB1A,RNPEP,S100A10,SQSTM1,STMN1,THBS1,TPI1,TUBB3,VIM	21
Developmental Disorder, Hereditary Disorder, Organismal Injury and Abnormalities, Skeletal and Muscular Disorders	Duchenne muscular dystrophy	2.63E-03			CAST,COL1A1,COL1A2,COL3A1,COL5A1,CSRP2	6
Infectious Diseases, Respiratory Disease	viral respiratory infection	2.63E-03			ACTN1,ANXA1,GSTO1,LTA4H,TCIRG1,TKT	6
Cellular Assembly and Organization	fusion of cellular membrane	2.65E-03			ANXA1,ANXA7,MYO1C	3
Skeletal and Muscular System Development and Function	morphology of muscle	2.71E-03			BAX,DES,FLNC,PLOD3	4
Cardiovascular Disease, Cardiovascular System Development and Function, Cell Morphology, Cellular Function and Maintenance, Organismal Injury and Abnormalities, Tissue Morphology	permeability of endothelial cells	2.71E-03		1000	CTNNB1,CTTN,MYADM,PAK1	4
Infectious Diseases	release of virus	2.71E-03		-0.371	ANXA6,CHMP4B,FDPS,LMNA	4
Cell-To-Cell Signaling and Interaction, Cellular Assembly and Organization, Cellular Function and Maintenance	formation of focal adhesions	2.73E-03		-1067	CTTN,EHD1,PAK1,STMN1,THBS1,VIM	6
DNA Replication, Recombination, and Repair	degradation of DNA	2.81E-03		1547	BAX,BIN1,CAST,CRYAB,ENO1,HSPB1,PAK1,UBQLN1	8
Cancer, Gastrointestinal Disease, Organismal Injury and Abnormalities	gastrointestinal tract cancer	2.86E-03			ACTC1,ANXA1,BAX,CACYBP,CAPG,COL1A1,COL1A2,COL3A1,CRIP1,CRYAB,CTNNB1,CTSB,CTTN,DSTN,EIF4H,ENO1,GLG1,HDGF,IFITM3,NDRG1,P4HB,PAK1,PGK1,PKM,PLIN3,PRDX1,QKI,SET,SRI,TMEM59,TPI1,TUBB3,VIM	33
Cancer, Gastrointestinal Disease, Organismal Injury and Abnormalities	Gastrointestinal Tract Cancer and Tumors	2.94E-03		-0.132	ACTC1,ANXA1,ANXA3,BAX,CACYBP,CAPG,COL1A1,COL1A2,COL3A1,CRIP1,CRYAB,CTNNB1,CTSB,CTTN,DSTN,EIF4H,ENO1,GLG1,HDGF,IFITM3,NDRG1,P4HB,PAK1,PGK1,PKM,PLIN3,PRDX1,QKI,SET,SRI,TMEM59,TPI1,TUBB3,UGP2,VIM	35
Neurological Disease, Organismal Injury and Abnormalities	gliosis	2.94E-03		1172	AGA,CAST,CTSB,SH3GLB1,SQSTM1	5
Organismal Injury and Abnormalities, Renal and Urological Disease	benign renal mass	2.97E-03			ACAT1,CTNNB1,TNS1	3
Amino Acid Metabolism, Small Molecule Biochemistry	synthesis of alpha-amino acid	2.97E-03			ASNS,CS,PKM	3
Cell Death and Survival, Neurological Disease	apoptosis of cortical neurons	3.09E-03		1524	BAX,CAST,MAP1B,PEA15,SH3GLB1	5
Cell Morphology	shape change of plasma membrane	3.11E-03			ABI1,ADD1,LMNA,MYO1C	4
Cellular Development, Cellular Growth and Proliferation, Connective Tissue Development and Function	proliferation of fibroblast cell lines	3.11E-03		-0.437	ACAT1,BAX,CAST,COL1A1,CSNK2B,CTNNB1,DPY30,HDGF,LMNA,PAK1,PKM,STMN1,THBS1,TPM3	14
Cancer, Organismal Injury and Abnormalities, Respiratory Disease	carcinoma in lung	3.16E-03			BAX,CKB,CTNNB1,ENO1,FDPS,P4HB,PKM,PRDX4,QKI,S100A10,STMN1,THBS1,TPI1,TUBB3,VIM	15
Cell Death and Survival	necrosis	3.22E-03		1195	ACAT1,AGA,ANXA1,ASNS,ASS1,ATP1A1,BAG3,BAX,CAPNS1,CAST,CHMP4B,CLIC4,CNN2,COL1A1,CRYAB,CS,CTNNA1,CTNNB1,CTSB,CTTN,DCTN2,ENO1,FDPS,HDGF,HSPB1,KANK2,LMNA,MAP1B,MFGE8,NDRG1,Nes,P4HB,PAK1,PALLD,PDLIM4,PEA15,PKM,PRDX1,QKI,RRAS2,S100A10,SET,SH3GLB1,SH3KBP1,SLC25A4,SLC25A5,SQSTM1,SRI,STMN1,THBS1,TMOD3,TUBB3,TUBB6,UBQLN1,VAC14,VIM,YWHAH	57
Cell Morphology, Cellular Function and Maintenance	autophagy of cells	3.27E-03		-1188	BAG3,BAX,CAPNS1,CAST,NDRG1,PKM,RAB1A,RAB7A,SH3GLB1,SQSTM1	10
Neurological Disease	brain lesion	3.27E-03		1501	ANXA1,BAX,CRYAB,CTNNB1,HSPB1,PKM,RAB1A,RNPEP,SH3GLB1,UBQLN1	10
Cellular Assembly and Organization	fusion of endosomes	3.31E-03			RAB7A,STX12,VAMP8	3
Cell Morphology, Organismal Injury and Abnormalities	blebbing	3.32E-03			BAX,CTTN,HSPB1,LMNA	4
Cell Morphology, Cellular Assembly and Organization, Cellular Function and Maintenance	formation of autophagosomes	3.32E-03			BAG3,CAST,CTNNB1,NDRG1	4
Cancer, Organismal Injury and Abnormalities	angiogenesis of tumor	3.33E-03		-1486	BAG3,CTSB,NDRG1,PAK1,PKM,THBS1	6
Connective Tissue Disorders, Dermatological Diseases and Conditions, Developmental Disorder, Hereditary Disorder, Metabolic Disease, Organismal Injury and Abnormalities, Skeletal and Muscular Disorders	Ehlers-Danlos syndrome	3.33E-03			COL3A1,COL5A1	2
Metabolic Disease, Neurological Disease	beta amyloidosis	3.33E-03			CAST,VIM	2
Developmental Disorder, Neurological Disease	dystrophy of neurites	3.33E-03			CAST,VIM	2
Cellular Assembly and Organization, Cellular Function and Maintenance	formation of caveolae	3.33E-03			ANXA6,PTRF	2
Cellular Assembly and Organization, Cellular Function and Maintenance, Tissue Development	formation of intermediate filaments	3.33E-03			HSPB1,VIM	2
Cellular Assembly and Organization	fusion of late endosomes	3.33E-03			RAB7A,VAMP8	2
Cell Morphology, Organ Morphology, Skeletal and Muscular System Development and Function, Tissue Morphology	morphology of myofiber	3.33E-03			BAX,FLNC	2
Cellular Assembly and Organization	quantity of membrane ruffles	3.33E-03			ADD1,SORBS2	2
Cancer, Organismal Injury and Abnormalities, Reproductive System Disease	malignant neoplasm of male genital organ	3.34E-03			ACTC1,ANXA3,ASS1,CKB,CTNNB1,FDPS,MFGE8,MYO1C,PAK1,PGK1,PKM,PRUNE2,QKI,RAB1A,RNPEP,TUBB3	16
Cancer, Gastrointestinal Disease, Organismal Injury and Abnormalities	digestive system cancer	3.35E-03		-0.553	ACTC1,ANXA1,BAX,CACYBP,CAPG,COL1A1,COL1A2,COL3A1,CRIP1,CRYAB,CSNK2B,CTNNB1,CTSB,CTTN,DCLK1,DSTN,EIF4H,ENO1,GLG1,GSTO1,HDGF,IFITM3,NDRG1,P4HB,PAK1,PALLD,PGK1,PKM,PLIN3,PRDX1,QKI,RAB1A,RNPEP,SET,SQSTM1,SRI,TMEM59,TPI1,TUBB3,VIM	40
Cellular Assembly and Organization, Cellular Function and Maintenance	quantity of cellular protrusions	3.39E-03		-1609	BAX,CTNNB1,CTTN,MAP1B,PAK1,TPM3,UBE4B	7
Cell Cycle	ploidy of cells	3.45E-03		-0.573	BAX,CRYAB,NDRG1,SQSTM1,TCIRG1,YWHAH	6
Endocrine System Disorders, Gastrointestinal Disease, Metabolic Disease	diabetic complication	3.47E-03			BAX,COL12A1,COL1A1,COL1A2,COL3A1,COL5A1,CRIP1,CTNNB1,PAK1	9
Cellular Assembly and Organization	fusion of vesicles	3.55E-03		-1000	ANXA1,ANXA7,MYO1C,RAB7A	4
Nervous System Development and Function	morphology of nervous system	3.61E-03			CAST,CLIC4,COL1A1,CTNNB1,FMR1,PALLD,TPM3,VIM	8
Cancer, Organismal Injury and Abnormalities	epithelial cancer	3.63E-03		-0.787	ACAT1,ACTC1,ANXA1,ANXA3,ANXA8/ANXA8L1,BAX,CACYBP,CKB,COL1A1,COL1A2,COL3A1,CRYAB,CSRP2,CTNNB1,CTSB,CTTN,DCLK1,DES,DSTN,ENO1,FDPS,GLG1,GSTO1,LMO7,LPP,MFGE8,P4HB,PAK1,PALLD,PEA15,PGK1,PKM,PRDX4,PRUNE2,QKI,S100A10,SLC25A5,SRI,STMN1,THBS1,TPI1,TRA2B,TUBB3,USP7,VAMP8,VIM	46
Cardiovascular Disease, Organismal Injury and Abnormalities, Skeletal and Muscular Disorders	idiopathic dilated cardiomyopathy	3.68E-03			ACTC1,PGK1,TPI1	3
Cancer, Gastrointestinal Disease, Organismal Injury and Abnormalities, Tumor Morphology	progression of digestive organ tumor	3.68E-03			COL1A1,COL1A2,CRYAB	3
Organismal Injury and Abnormalities	Fibrosis	3.68E-03		1281	ACTC1,BAX,CAPNS1,COL1A1,COL1A2,COL3A1,CTNNA1,CTSB,DES,HDGF,HSPB1,STMN1,THBS1,TSTA3,VIM	15
Cancer, Organismal Injury and Abnormalities	urogenital cancer	3.77E-03			ACAT1,ACTC1,ANXA1,ANXA3,ANXA8/ANXA8L1,ASS1,BAX,CKB,CLIC4,COL3A1,CTNNB1,CTSB,DES,FDPS,FLNC,LMNA,LPP,MFGE8,MYO1C,PAK1,PGK1,PKM,PLIN3,PRUNE2,QKI,RAB1A,RNPEP,SNX1,THBS1,TPM3,TUBB3,USP7,VAMP8	33
Neurological Disease, Organismal Injury and Abnormalities	gliosis of central nervous system	3.78E-03		0.849	AGA,CAST,SH3GLB1,SQSTM1	4
Cancer, Organismal Injury and Abnormalities, Reproductive System Disease	prostatic carcinoma	3.86E-03			ANXA3,CKB,CTNNB1,FDPS,PKM,TUBB3	6
Developmental Disorder, Hereditary Disorder, Organismal Injury and Abnormalities, Skeletal and Muscular Disorders	dystrophy of muscle	3.92E-03			AHNAK,CAST,COL1A1,COL1A2,COL3A1,COL5A1,CSRP2,LMNA	8
Cell Morphology	enlargement of cells	3.92E-03		0.000	BAX,CTTN,FIS1,HSPB1,LMNA	5
Cell Cycle	aneuploidy	4.03E-03		-0.508	BAX,SQSTM1,TCIRG1,YWHAH	4
Cancer, Gastrointestinal Disease, Hepatic System Disease, Organismal Injury and Abnormalities	cholangiocarcinoma	4.03E-03			ANXA1,PGK1,PKM,VIM	4
Cell Morphology	cell flattening	4.07E-03			DCTN2,FIS1,THBS1	3
Cell Death and Survival	cellular degradation	4.24E-03		1309	BAX,CRYAB,DCTN2,RAB1A,SQSTM1,STMN1,UBE4B,UBQLN1	8
Cancer, Endocrine System Disorders, Gastrointestinal Disease, Organismal Injury and Abnormalities	growth of islet cell tumor	4.25E-03			CTSB,THBS1	2
Connective Tissue Development and Function, Nervous System Development and Function, Organismal Development, Skeletal and Muscular System Development and Function, Tissue Development	morphology of vertebral column	4.25E-03			FMR1,THBS1	2
Cell Morphology, Cellular Assembly and Organization	morphology of mitochondria	4.28E-03			BAX,CRYAB,FIS1,SH3GLB1	4
Cell-To-Cell Signaling and Interaction, Cellular Function and Maintenance, Hematological System Development and Function, Inflammatory Response	phagocytosis by macrophages	4.29E-03			ANXA1,BIN1,CNN2,MFGE8,THBS1	5
Gastrointestinal Disease, Hepatic System Disease, Organismal Injury and Abnormalities	liver lesion	4.31E-03		-1234	ANXA1,BAX,COL1A1,COL1A2,COL3A1,CSNK2B,CTNNB1,CTSB,CTTN,GSTO1,HDGF,HSPB1,NDRG1,PAK1,PKM,PRKCSH,RAB1A,RNPEP,SLC25A4,SLC25A5,SQSTM1,THOP1,TPI1	23
Cell Death and Survival	necrosis of epithelial tissue	4.42E-03		1215	ASS1,BAX,CLIC4,CRYAB,CTNNA1,CTNNB1,CTSB,DCTN2,HSPB1,MFGE8,NDRG1,PAK1,PEA15,RRAS2,SLC25A4,SLC25A5,THBS1	17
Cancer, Organismal Injury and Abnormalities, Respiratory Disease	growth of lung tumor	4.55E-03			NDRG1,PKM,S100A10,THBS1	4
Cancer, Organismal Injury and Abnormalities, Tumor Morphology	progression of tumor	4.61E-03			ANXA1,ANXA3,COL1A1,COL1A2,CRYAB,DDT,PAK1	7
Cellular Movement	cell movement of sarcoma cell lines	4.69E-03		-1387	CTSB,CTTN,FLNC,STMN1,TPM3	5
Cancer, Organismal Injury and Abnormalities, Reproductive System Disease	genital tract cancer	4.85E-03			ACTC1,ANXA3,ANXA8/ANXA8L1,ASS1,CKB,CLIC4,COL3A1,CTNNB1,CTSB,DES,FDPS,FLNC,LMNA,LPP,MFGE8,MYO1C,PAK1,PGK1,PKM,PRUNE2,QKI,RAB1A,RNPEP,SNX1,TPM3,TUBB3,USP7,VAMP8	28
Endocrine System Disorders, Gastrointestinal Disease, Metabolic Disease	experimentally-induced diabetes	4.89E-03			ANXA1,HSPB1,IFITM3,PDLIM4,S100A10	5
Neurological Disease	amyotrophic lateral sclerosis	5.08E-03			ACTC1,ANXA1,BAX,COL1A1,COL1A2,COL3A1,ENO3,VIM	8
Cell Morphology, Cellular Function and Maintenance	transmembrane potential of mitochondria	5.08E-03		0.327	AGA,ANXA6,BAX,CLIC4,CRYAB,HSPB1,NDRG1,VIM	8
Cardiovascular System Development and Function, Organ Morphology	contraction of left ventricle	5.28E-03			CAPNS1,LMNA	2
Cellular Movement	migration of adenocarcinoma cell lines	5.28E-03			NDRG1,Nes	2
Cellular Assembly and Organization	quantity of intermediate filaments	5.28E-03			Nefm,VIM	2
Cellular Movement	cellular infiltration	5.31E-03		0.173	ANXA1,ANXA3,CRYAB,CTSB,ENO1,HSPB1,NDRG1,P4HB,PRDX1,S100A10,TCIRG1,THBS1,TKT,TPI1	14
Cell Death and Survival, DNA Replication, Recombination, and Repair	fragmentation of DNA	5.33E-03		1937	BAX,CAST,CRYAB,ENO1,HSPB1,PAK1,UBQLN1	7
Cancer, Organismal Injury and Abnormalities, Respiratory Disease	lung cancer	5.37E-03		-0.440	BAX,CKB,CTNNB1,ENO1,FDPS,P4HB,PKM,PRDX4,QKI,RAB1A,RNPEP,S100A10,SQSTM1,STMN1,THBS1,TPI1,TUBB3,VIM	18
Cancer, Organismal Injury and Abnormalities, Respiratory Disease	lung tumor	5.38E-03		-1144	BAX,CKB,CTNNB1,ENO1,FDPS,NDRG1,P4HB,PKM,PRDX4,QKI,RAB1A,RNPEP,S100A10,SQSTM1,STMN1,THBS1,TPI1,TUBB3,VIM	19
Cell Cycle	ploidy of tumor cell lines	5.39E-03			NDRG1,SQSTM1,YWHAH	3
Neurological Disease	progressive motor neuropathy	5.39E-03			ACTC1,ANXA1,BAX,COL1A1,COL1A2,COL3A1,CRYAB,ENO3,HSPB1,MAP1B,PFDN1,PGK1,STMN1,VIM	14
Cell Morphology, Cellular Function and Maintenance	autophagy	5.47E-03		-0.857	BAG3,BAX,CAPNS1,CAST,CTNNB1,NDRG1,PKM,RAB1A,RAB7A,SH3GLB1,SQSTM1	11
Cellular Development, Cellular Growth and Proliferation, Nervous System Development and Function, Tissue Development	development of neurons	5.52E-03		-1291	ABI1,CAPNS1,CAST,CKB,CRIP1,CSNK2B,CTNNB1,DBN1,DCLK1,FMR1,HSPB1,MAP1B,Nefm,PAK1,PRKCSH,THBS1	16
Infectious Diseases	replication of Influenza A virus	5.54E-03		-0.075	ACTC1,AHCYL1,ANXA6,ATP6V0D1,CLIC4,DCLK1,DUSP3,FDPS,HECTD1,IFITM3	10
Cellular Growth and Proliferation, Organismal Development	growth of yeast	5.56E-03		0.130	AARS,BAX,RANBP1,SLC25A4,SLC25A5	5
Cell Death and Survival	apoptosis of neurons	5.65E-03		1172	BAX,CAST,CTNNB1,CTSB,HSPB1,MAP1B,P4HB,PEA15,SH3GLB1,SH3KBP1	10
Cell Death and Survival	cell death of colorectal cancer cell lines	5.65E-03		1206	BAG3,BAX,CTNNB1,LMNA,NDRG1,PDLIM4,PKM,SQSTM1,SRI,YWHAH	10
Immunological Disease	immediate hypersensitivity	6.11E-03			AHNAK,ANXA1,CAPG,CPNE1,DBN1,ENO1,GSTO1,P4HA2,TPI1,TPM3	10
Cellular Growth and Proliferation	colony formation of cells	6.28E-03		-0.384	ANXA1,ANXA7,BIN1,CTNNB1,CTSB,ENO1,HDGF,IFITM3,NDRG1,P3H1,PAK1,PEA15,S100A10,SQSTM1,TPM3	15
Cell-To-Cell Signaling and Interaction, Nervous System Development and Function	long term depression of brain cells	6.39E-03			BAX,FMR1,PACSIN2	3
Cancer, Organismal Injury and Abnormalities	metastasis of carcinoma	6.39E-03			ANXA1,CTTN,VIM	3
Cellular Compromise	retraction of cells	6.39E-03			ANXA7,LMNA,PAK1	3
Infectious Diseases	viral entry of tumor cell lines	6.39E-03			CSNK2B,DUSP3,IFITM3	3
Cell Morphology	cell spreading of melanoma cell lines	6.41E-03			PAK1,THBS1	2
Lipid Metabolism, Molecular Transport, Small Molecule Biochemistry	distribution of cholesterol	6.41E-03			ANXA6,ATP1A1	2
Organismal Injury and Abnormalities, Renal and Urological Disease	formation of renal cyst	6.41E-03			CTNNB1,TNS1	2
Cancer, Neurological Disease, Organismal Injury and Abnormalities	grade 3 astrocytoma	6.41E-03			ACTN1,PKM	2
Cancer, Neurological Disease, Organismal Injury and Abnormalities	grade II astrocytoma	6.41E-03			ACTN1,PKM	2
Behavior	stereotypy	6.41E-03			FMR1,PAK1	2
Cancer	transformation of intestinal cell lines	6.41E-03			CTNNB1,RRAS2	2
Cancer, Organismal Injury and Abnormalities, Reproductive System Disease	prostate cancer	6.53E-03			ACTC1,ANXA3,ASS1,CKB,CTNNB1,FDPS,MFGE8,MYO1C,PAK1,PGK1,PKM,RAB1A,RNPEP,TUBB3	14
Cellular Assembly and Organization, Cellular Development, Cellular Growth and Proliferation, Nervous System Development and Function, Tissue Development	growth of neurites	6.62E-03		1527	DCLK1,MAP1B,MYO10,Nedd4,Nefm,PAK1,PALLD,SET,SLC25A5,SNX1,THBS1,UBE4B,USP47,VIM	14
Endocrine System Disorders, Gastrointestinal Disease, Immunological Disease, Inflammatory Disease, Inflammatory Response	autoimmune pancreatitis	6.94E-03			CAPG,P4HB,PKM	3
Cancer, Endocrine System Disorders, Gastrointestinal Disease, Organismal Injury and Abnormalities	growth of pancreatic tumor	6.94E-03			CTSB,STMN1,THBS1	3
Cell Morphology, Renal and Urological System Development and Function	morphology of kidney cell lines	6.94E-03			BAX,CTNNB1,CTTN	3
Cellular Assembly and Organization, Cellular Function and Maintenance, Protein Trafficking	organization of actin	6.94E-03			ABI1,CTNNB1,THBS1	3
Neurological Disease, Psychological Disorders, Skeletal and Muscular Disorders	Parkinson's disease	6.95E-03			BAX,CRYAB,HSPB1,MAP1B,PFDN1,PGK1,STMN1,VIM	8
Cellular Compromise	stress response of cells	7.12E-03			BAX,COL3A1,CTSB,PRDX1,SQSTM1,UBE4B	6
Cellular Assembly and Organization, Cellular Compromise	disruption of cytoskeleton	7.51E-03			ADD1,CAST,LMNA	3
Cellular Assembly and Organization, Tissue Development	formation of tubules	7.51E-03			CTNNB1,EHD1,SNX1	3
Cellular Assembly and Organization	quantity of granules	7.51E-03			ANXA1,RAB5C,TMOD3	3
Cellular Development	branching of cells	7.56E-03		-1252	ABI1,CAPNS1,CRIP1,CTNNB1,DBN1,FMR1,MAP1B,MFGE8,Nefm,PAK1,PALLD,RRAS2	12
Cell Death and Survival	cell death of superior cervical ganglion neurons	7.63E-03			HSPB1,SH3KBP1	2
Nucleic Acid Metabolism, Small Molecule Biochemistry	dissociation of nucleotide	7.63E-03			DES,NUTF2	2
Cellular Movement, Hematological System Development and Function, Immune Cell Trafficking, Inflammatory Response	emigration of neutrophils	7.63E-03			ANXA1,CNN2	2
Cellular Assembly and Organization, Cellular Compromise, Cellular Function and Maintenance	instability of microtubules	7.63E-03			CTNNB1,TUBB3	2
Cell Morphology, Cellular Assembly and Organization, Cellular Function and Maintenance, Inflammatory Response	maturation of autophagosomes	7.63E-03			RAB7A,SH3GLB1	2
Skeletal and Muscular Disorders	myopathy of skeletal muscle	7.63E-03			LMNA,SQSTM1	2
Dermatological Diseases and Conditions, Inflammatory Disease, Inflammatory Response	seborrheic dermatitis	7.63E-03			ANXA1,ATP1A1	2
Cell Morphology, Cellular Function and Maintenance	permeability of cells	7.63E-03		1342	ANXA1,CTNNB1,CTTN,MYADM,PAK1	5
Dermatological Diseases and Conditions, Organismal Injury and Abnormalities	skin abnormality	7.92E-03			COL1A1,COL3A1,COL5A1,CTNNB1,LMNA	5
Cancer, Organismal Injury and Abnormalities, Reproductive System Disease	invasive breast carcinoma	8.00E-03			ANXA1,COL1A2,LMO7,PALLD,PKM,TRA2B,TUBB3	7
Organismal Injury and Abnormalities	Wound	8.05E-03			ABR,ANXA1,CNN2,CTNNB1,THBS1,VIM	6
Cell Death and Survival	cell death of ganglion cells	8.10E-03			BAX,HSPB1,SH3KBP1	3
Cancer, Cellular Development, Cellular Growth and Proliferation, Organismal Injury and Abnormalities, Tumor Morphology	colony formation of cancer cells	8.10E-03			CTSB,HDGF,SQSTM1	3
Tissue Morphology	degradation of extracellular matrix	8.10E-03			CTSB,CTTN,S100A10	3
Organismal Injury and Abnormalities	growth of lesion	8.12E-03		-1727	ABI1,ACAT1,ANXA1,CACYBP,CAPNS1,CTNNB1,CTSB,CTTN,HDGF,HSPH1,IFITM3,MFGE8,NDRG1,PAK1,PKM,S100A10,SET,SQSTM1,STMN1,THBS1,TUBB3	21
Connective Tissue Disorders, Immunological Disease, Inflammatory Disease, Inflammatory Response, Skeletal and Muscular Disorders	rheumatoid arthritis	8.33E-03			AKR1A1,ANXA1,COL3A1,CTSB,ENO1,FDPS,MYO1C,PGK1,PRDX1,QKI,RAB2A,S100A10,TCIRG1,THBS1,USP15,VIM	16
Dermatological Diseases and Conditions, Immunological Disease, Inflammatory Disease, Inflammatory Response	atopic dermatitis	8.55E-03			AHNAK,ANXA1,CAPG,CPNE1,ENO1,GSTO1,P4HA2,TPI1,TPM3	9
Cellular Assembly and Organization, Cellular Compromise	depolymerization of filaments	8.72E-03			DSTN,MAP1B,STMN1	3
Cell Cycle	exit from cell cycle progression	8.72E-03			CTNNB1,LMNA,TMOD3	3
Cancer, Organismal Injury and Abnormalities, Reproductive System Disease	hyperplasia of mammary gland	8.72E-03			AHNAK,CTNNB1,PAK1	3
Cellular Assembly and Organization	rearrangement of actin cytoskeleton	8.72E-03			ANXA1,PACSIN2,PALLD	3
Cancer, Dermatological Diseases and Conditions, Organismal Injury and Abnormalities	tumorigenesis of skin tumor	8.72E-03			CLIC4,CTNNB1,PAK1	3
Cancer, Organismal Injury and Abnormalities	cancer of secretory structure	8.82E-03			ACTC1,ANXA1,ANXA3,ASS1,CKB,CTNNB1,DCLK1,FDPS,MFGE8,MYO1C,PAK1,PALLD,PGK1,PKM,RAB1A,RNPEP,THBS1,TUBB3,VIM	19
Cell-To-Cell Signaling and Interaction, Cellular Assembly and Organization, Cellular Development, Cellular Function and Maintenance, Cellular Growth and Proliferation, Nervous System Development and Function, Tissue Development	developmental process of synapse	8.85E-03			CSNK2B,CTNNB1,DCLK1,FMR1,THBS1	5
Cancer, Endocrine System Disorders, Organismal Injury and Abnormalities	neuroendocrine tumor	8.90E-03			ASS1,CKB,CTNNB1,CTSB,ENO3,FKBP10,IFITM3,THBS1,TUBB3	9
Cell Death and Survival	apoptosis of crypt cells	8.95E-03			BAX,CTNNB1	2
Cellular Assembly and Organization	docking of vesicles	8.95E-03			GOLGB1,RAB10	2
Cell Cycle	fission of mitochondria	8.95E-03			BAX,FIS1	2
Cellular Assembly and Organization, Cellular Function and Maintenance, Protein Degradation, Protein Synthesis	formation of aggresome	8.95E-03			BAG3,CRYAB	2
Cellular Movement	invasion of skin cancer cell lines	8.95E-03			ABI1,CTNNB1	2
Cancer, Organismal Injury and Abnormalities, Respiratory Disease	murine Lewis lung carcinoma	8.95E-03			S100A10,THBS1	2
Cellular Assembly and Organization, Cellular Function and Maintenance, Tissue Development	polymerization of actin filaments	8.95E-03			DSTN,PAK1	2
Cell-To-Cell Signaling and Interaction	adhesion of breast cancer cell lines	9.08E-03			ANXA1,PAK1,SNX1,THBS1	4
Cellular Assembly and Organization	quantity of actin filaments	9.08E-03			CTNNB1,PAK1,TMOD3,Tpm1	4
Cardiovascular System Development and Function, Cellular Movement	cell movement of endothelial cell lines	9.17E-03		1982	COL1A1,CSNK2B,CTSB,THBS1,TMOD3	5
Cellular Movement	migration of prostate cancer cell lines	9.17E-03		-1516	CTNNB1,NDRG1,Nes,PACSIN2,PAK1	5
Cell Death and Survival	cell death of epithelial cells	9.23E-03		0.722	BAX,CLIC4,CRYAB,CTNNA1,CTNNB1,CTSB,DCTN2,HSPB1,NDRG1,PAK1,PEA15,RRAS2,SLC25A4,SLC25A5	14
Cell Morphology, Cellular Assembly and Organization, Cellular Function and Maintenance	formation of filopodia	9.33E-03		-0.271	CAPNS1,CRIP1,MAP1B,MYO10,PACSIN2,PAK1	6
Connective Tissue Development and Function, Skeletal and Muscular System Development and Function, Tissue Morphology	quantity of bone cells	9.50E-03			CAPNS1,COL1A1,CTNNB1,MFGE8,SQSTM1	5
Cellular Compromise	disassembly of filaments	9.51E-03		0.000	DSTN,MAP1B,STMN1,VIM	4
Cancer, Organismal Injury and Abnormalities, Reproductive System Disease	metastatic malignant neoplasm of prostate	9.51E-03			FDPS,MYO1C,PAK1,TUBB3	4
Cell Death and Survival	anoikis	9.84E-03		1951	CTNNB1,CTTN,NDRG1,PAK1,RRAS2	5
Cardiovascular System Development and Function, Cell-To-Cell Signaling and Interaction	adhesion of endothelial cells	9.88E-03		-0.609	ANXA7,CTNNB1,MYADM,THBS1,TSTA3,VIM	6
Cancer	hyperplasia of exocrine gland	9.96E-03			AHNAK,CTNNB1,PAK1,SET	4
Cancer, Gastrointestinal Disease, Organismal Injury and Abnormalities	colorectal neoplasia	1.00E-02			ANXA3,BAX,CACYBP,CAPG,COL3A1,CRIP1,CRYAB,CTNNB1,CTSB,EIF4H,ENO1,IFITM3,NDRG1,P4HB,PAK1,PGK1,PKM,PLIN3,PRDX1,QKI,SET,SRI,TMEM59,TPI1,TUBB3,UGP2,VIM	27
Cancer, Connective Tissue Disorders, Organismal Injury and Abnormalities	Ewing's sarcoma	1.01E-02			CTNNB1,FDPS,TUBB3	3
Inflammatory Response	inflammation of body cavity	1.01E-02		-0.532	ANXA1,ANXA3,ASNS,BAX,CAPG,CKB,COL1A1,COL1A2,COL3A1,CTNNB1,ENO1,MFGE8,P4HB,PDLIM1,PKM,PRDX1,SQSTM1,THOP1,TKT,TPI1	20
Cell-To-Cell Signaling and Interaction, Cellular Assembly and Organization, Cellular Function and Maintenance	assembly of intercellular junctions	1.02E-02			CSNK2B,CTNNA1,CTNNB1,DCLK1,FMR1,THBS1	6
Energy Production	consumption of oxygen	1.02E-02		-0.555	BAX,DES,PKM,SLC25A5,SQSTM1	5
Protein Degradation, Protein Synthesis	catabolism of protein	1.03E-02		-0.279	BAG3,CAPNS1,CAST,CRYAB,CTSB,NPEPPS,SQSTM1	7
Cell-To-Cell Signaling and Interaction	adhesion of bone marrow cell lines	1.04E-02			ANXA1,THBS1	2
Cardiovascular Disease, Organismal Injury and Abnormalities, Skeletal and Muscular Disorders	cardiomyopathy of heart ventricle	1.04E-02			BIN1,DES	2
Cell-To-Cell Signaling and Interaction	coupling of cells	1.04E-02			ANXA7,DBN1	2
Cancer, Endocrine System Disorders, Organismal Injury and Abnormalities	development of neuroendocrine tumor	1.04E-02			CTNNB1,CTSB	2
Cellular Function and Maintenance	macropinocytosis	1.04E-02			ABI1,PAK1	2
Cell Morphology, Nervous System Development and Function	morphology of astrocytes	1.04E-02			PALLD,VIM	2
Renal and Urological System Development and Function, Tissue Morphology	quantity of kidney cell lines	1.04E-02			CTNNB1,ENO1	2
Dermatological Diseases and Conditions, Developmental Disorder, Organismal Injury and Abnormalities	congenital anomaly of skin	1.04E-02			COL3A1,COL5A1,CTNNB1,LMNA	4
Inflammatory Response	immune response of cells	1.06E-02		-0.189	ANXA1,BAX,BIN1,CAPG,CKB,CNN2,CTSB,HSPB1,MFGE8,PSME2,RRAS2,SH3KBP1,TCIRG1,THBS1,VIM	15
Hereditary Disorder, Organismal Injury and Abnormalities	autosomal dominant disease	1.06E-02			AHNAK,COL1A1,COL1A2,COL3A1,COL5A1,CSRP2,CTNNB1,LMNA,RAB7A	9
Cell-To-Cell Signaling and Interaction, Inflammatory Response	immune response of tumor cell lines	1.08E-02		-1633	ANXA1,CKB,CTSB,RRAS2,SH3KBP1,VIM	6
Connective Tissue Disorders, Organismal Injury and Abnormalities, Skeletal and Muscular Disorders, Tissue Morphology	fracture of bone	1.08E-02			CTNNB1,FDPS,LMNA	3
Cellular Movement	migration of fibrosarcoma cell lines	1.08E-02			CTTN,FLNC,TPM3	3
Cellular Movement	migration of sarcoma cell lines	1.09E-02		-1067	CTTN,FLNC,STMN1,TPM3	4
Hereditary Disorder, Neurological Disease, Organismal Injury and Abnormalities, Skeletal and Muscular Disorders	Charcot-Marie-Tooth disease axonal, type 2B	1.12E-02			RAB7A	1
Connective Tissue Disorders, Dermatological Diseases and Conditions, Developmental Disorder, Hereditary Disorder, Metabolic Disease, Organismal Injury and Abnormalities, Skeletal and Muscular Disorders	Ehlers-Danlos syndrome type II	1.12E-02			COL5A1	1
Connective Tissue Disorders, Dermatological Diseases and Conditions, Developmental Disorder, Hereditary Disorder, Metabolic Disease, Organismal Injury and Abnormalities, Skeletal and Muscular Disorders	Ehlers-Danlos syndrome type IV	1.12E-02			COL3A1	1
Developmental Disorder, Hereditary Disorder, Metabolic Disease, Ophthalmic Disease, Organismal Injury and Abnormalities	Hermansky-Pudlak syndrome type 2	1.12E-02			AP3B1	1
Hereditary Disorder, Neurological Disease, Organismal Injury and Abnormalities, Psychological Disorders	Unverricht-Lundborg syndrome	1.12E-02			CTSB	1
Carbohydrate Metabolism	accumulation of fructose-1,6-diphosphate	1.12E-02			PKM	1
Carbohydrate Metabolism	accumulation of fructose-6-phosphate	1.12E-02			PKM	1
Carbohydrate Metabolism, Small Molecule Biochemistry	accumulation of glucose-6-phosphate	1.12E-02			PKM	1
Cellular Assembly and Organization	accumulation of milk fat globules	1.12E-02			MFGE8	1
Endocrine System Disorders, Gastrointestinal Disease, Inflammatory Disease, Inflammatory Response	acute pancreatitis of edematous tissue	1.12E-02			CTNNB1	1
Cell-To-Cell Signaling and Interaction, Cell-mediated Immune Response, Cellular Movement, Hematological System Development and Function, Immune Cell Trafficking	adhesion of CD4+ T-lymphocytes	1.12E-02			ANXA1	1
Cell-To-Cell Signaling and Interaction, Cell-mediated Immune Response, Cellular Movement, Hematological System Development and Function, Immune Cell Trafficking	adhesion of CD8+ T lymphocyte	1.12E-02			ANXA1	1
Cell-To-Cell Signaling and Interaction	adhesion of Listeria monocytogenes	1.12E-02			THBS1	1
Cell-To-Cell Signaling and Interaction	adhesion of RPE cells	1.12E-02			CLIC4	1
Cell-To-Cell Signaling and Interaction	adhesion of Streptococcus pyogenes	1.12E-02			THBS1	1
Cell-To-Cell Signaling and Interaction, Cellular Compromise, Tumor Morphology	adhesion of colon carcinoma cells	1.12E-02			TSTA3	1
Connective Tissue Disorders, Developmental Disorder, Skeletal and Muscular Disorders	agenesis of scapula	1.12E-02			CTNNB1	1
RNA Post-Transcriptional Modification	aminoacylation of tRNA-Lys	1.12E-02			KARS	1
Developmental Disorder, Organismal Injury and Abnormalities, Reproductive System Disease	apocrine metaplasia of mammary gland	1.12E-02			PAK1	1
Cardiovascular System Development and Function, Cell Morphology, Cell-To-Cell Signaling and Interaction, Organ Morphology, Organismal Development, Skeletal and Muscular System Development and Function, Tissue Morphology	architecture of intercalated disks	1.12E-02			DES	1
Cardiovascular System Development and Function, Organismal Development, Tissue Morphology	area of left common carotid artery	1.12E-02			VIM	1
Cardiovascular System Development and Function, Organismal Development, Tissue Morphology	area of right common carotid artery	1.12E-02			VIM	1
Cancer, Cell Cycle, Organismal Injury and Abnormalities	arrest in G2/M phase of glioma cells	1.12E-02			NDRG1	1
Cell Cycle	arrest in cell cycle progression of blood platelets	1.12E-02			COL1A1	1
Cell Cycle, DNA Replication, Recombination, and Repair	arrest in endoreduplication of DNA	1.12E-02			PEA15	1
Cell-mediated Immune Response, Cellular Development, Cellular Function and Maintenance, Cellular Growth and Proliferation, Hematological System Development and Function, Hematopoiesis, Lymphoid Tissue Structure and Development, Organ Development, Tissue Development	arrest in growth of thymocytes	1.12E-02			CTNNB1	1
Developmental Disorder, Hereditary Disorder, Metabolic Disease, Organismal Injury and Abnormalities	aspartylglucosaminuria	1.12E-02			AGA	1
Hereditary Disorder, Organismal Injury and Abnormalities, Skeletal and Muscular Disorders	atypical Werner's syndrome	1.12E-02			LMNA	1
Cancer, Organismal Injury and Abnormalities, Reproductive System Disease	atypical ductal breast hyperplasia	1.12E-02			CTNNB1	1
Neurological Disease	axonopathy of central nervous system	1.12E-02			STMN1	1
Neurological Disease	axonopathy of peripheral nervous system	1.12E-02			STMN1	1
Cellular Assembly and Organization	binding of caveolae	1.12E-02			SDPR	1
Cellular Assembly and Organization	binding of chromatin templates	1.12E-02			CTNNB1	1
Drug Metabolism, Small Molecule Biochemistry	binding of vinblastine	1.12E-02			STMN1	1
Cardiovascular System Development and Function, Cell Morphology, Organismal Injury and Abnormalities	blebbing of vascular endothelial cells	1.12E-02			CTTN	1
Cell Morphology, Cellular Assembly and Organization, Embryonic Development, Tissue Development	branching morphogenesis of filaments	1.12E-02			Tpm1	1
Connective Tissue Disorders, Developmental Disorder, Gastrointestinal Disease, Organismal Injury and Abnormalities, Skeletal and Muscular Disorders	calcifying odontogenic cyst	1.12E-02			CTNNB1	1
Cardiovascular System Development and Function	cardioprotection of heart cell lines	1.12E-02			SLC25A4	1
Cardiovascular System Development and Function	cardioprotection of muscle cell lines	1.12E-02			SLC25A4	1
Cell Death and Survival, Neurological Disease	cell death of mesencephalic neurons	1.12E-02			CAPNS1	1
Cell Death and Survival	cell death of type 1 macrophages	1.12E-02			CTSB	1
Cell Morphology, Cell-mediated Immune Response, Cellular Movement, Hematological System Development and Function, Immune Cell Trafficking	cell flattening of T lymphocytes	1.12E-02			THBS1	1
Cell Morphology	cell flattening of liver cell lines	1.12E-02			FIS1	1
Digestive System Development and Function, Gastrointestinal Disease, Hepatic System Development and Function, Hepatic System Disease, Inflammatory Disease, Inflammatory Response, Organ Development, Organismal Injury and Abnormalities	chronic persistent hepatitis	1.12E-02			THOP1	1
Cell Morphology, Cellular Compromise	collapse of asters	1.12E-02			STMN1	1
Cancer, Cellular Development, Cellular Growth and Proliferation, Organismal Injury and Abnormalities, Tumor Morphology	colony formation of Ewing's sarcoma cells	1.12E-02			HDGF	1
Cellular Development	commitment of embryonic stem cell lines	1.12E-02			LMNA	1
Cellular Development	commitment of muscle precursor cells	1.12E-02			LMNA	1
Amino Acid Metabolism, Post-Translational Modification, Small Molecule Biochemistry	conversion of L-aspartic acid	1.12E-02			ASNS	1
Amino Acid Metabolism, Post-Translational Modification, Small Molecule Biochemistry	conversion of L-proline	1.12E-02			OAT	1
Carbohydrate Metabolism, Nucleic Acid Metabolism, Small Molecule Biochemistry	conversion of UDP-D-glucose	1.12E-02			UGDH	1
Cell Morphology	conversion of carcinoma cell lines	1.12E-02			CTNNB1	1
Cell Morphology	conversion of germ cell tumor cell lines	1.12E-02			CTNNB1	1
Lipid Metabolism, Small Molecule Biochemistry	conversion of leukotriene B4	1.12E-02			LTA4H	1
Cell Morphology, Hematological System Development and Function	conversion of red blood cells	1.12E-02			THBS1	1
Cellular Compromise	damage of membrane lipid core	1.12E-02			BAX	1
Cell Morphology	debranching of actin filaments	1.12E-02			CTTN	1
Cellular Compromise	degeneration of mitochondrial matrix	1.12E-02			DES	1
Cellular Compromise	degradation of peroxisomes	1.12E-02			SQSTM1	1
Organismal Injury and Abnormalities, Reproductive System Disease	delay in collapse of mammary alveolus	1.12E-02			MFGE8	1
Embryonic Development, Organ Development, Organismal Development, Reproductive System Development and Function, Tissue Development	delay in initiation of formation of uterine gland	1.12E-02			CTNNB1	1
Cell Death and Survival	delay in initiation of repopulation of adipocytes	1.12E-02			MFGE8	1
DNA Replication, Recombination, and Repair	delay in initiation of synthesis of DNA	1.12E-02			CTNNB1	1
Hereditary Disorder, Organismal Injury and Abnormalities, Skeletal and Muscular Disorders	desmin-related myopathy	1.12E-02			CRYAB	1
Cellular Compromise, Tissue Morphology	destruction of dopaminergic neurons	1.12E-02			BAX	1
Endocrine System Disorders, Organ Morphology, Organismal Injury and Abnormalities, Reproductive System Disease	destruction of primordial ovarian follicle	1.12E-02			BAX	1
Cellular Assembly and Organization	detachment of desmin filament	1.12E-02			LMNA	1
Cardiovascular System Development and Function, Lymphoid Tissue Structure and Development, Organismal Development, Tissue Development	development of blood vessel lumen	1.12E-02			CTNNB1	1
Embryonic Development, Organismal Development, Tissue Development	development of cranial mesenchyme	1.12E-02			HECTD1	1
Cardiovascular System Development and Function, Tissue Morphology	diameter of left common carotid artery	1.12E-02			VIM	1
Cardiovascular System Development and Function, Tissue Morphology	diameter of right common carotid artery	1.12E-02			VIM	1
Cellular Movement, Hematological System Development and Function, Immune Cell Trafficking, Inflammatory Response	diapedesis of macrophages	1.12E-02			CNN2	1
Cellular Movement, Hematological System Development and Function, Immune Cell Trafficking, Inflammatory Response	diapedesis of neutrophils	1.12E-02			CNN2	1
Cellular Development, Nervous System Development and Function, Tissue Development	differentiation of inner hair cells	1.12E-02			CTNNB1	1
Auditory and Vestibular System Development and Function, Cellular Development, Organ Development, Tissue Development	differentiation of inner pillar cells	1.12E-02			CTNNB1	1
Cancer, Cellular Development, Organismal Injury and Abnormalities	differentiation of medulloblastoma cells	1.12E-02			BAX	1
Cellular Development, Nervous System Development and Function, Tissue Development	differentiation of outer hair cells	1.12E-02			CTNNB1	1
Cellular Development, Nervous System Development and Function, Tissue Development	differentiation of sensory progenitor cells	1.12E-02			CTNNB1	1
Cellular Assembly and Organization, Cellular Compromise, Cellular Function and Maintenance	disappearance of astral microtubules	1.12E-02			NDRG1	1
Cellular Assembly and Organization, Cellular Compromise	disruption of vimentin filaments	1.12E-02			VIM	1
Cell-To-Cell Signaling and Interaction, Cellular Assembly and Organization	dissociation of focal adhesions	1.12E-02			CAST	1
Cellular Assembly and Organization	dissociation of mitochondrial matrix	1.12E-02			SH3GLB1	1
Cellular Assembly and Organization	dissociation of mitochondrial outer membrane	1.12E-02			SH3GLB1	1
Cellular Assembly and Organization	docking of coat protein complex i vesicles	1.12E-02			GOLGB1	1
Developmental Disorder, Immunological Disease	dysplasia of primary lymphoid organ	1.12E-02			TCIRG1	1
Developmental Disorder, Gastrointestinal Disease	dysplasia of small intestine	1.12E-02			CTNNB1	1
Cell Morphology	elongation of intestinal cell lines	1.12E-02			CTNNB1	1
Organ Morphology	enlargement of left atrium	1.12E-02			ACTC1	1
Cell Morphology	enlargement of liver cell lines	1.12E-02			FIS1	1
Organ Morphology	enlargement of right atrium	1.12E-02			ACTC1	1
Cell Cycle, Embryonic Development, Organismal Development	entry into S phase of trophoblast giant cells	1.12E-02			PEA15	1
Cellular Development, Tissue Development	epithelial-mesenchymal transition of RPE cells	1.12E-02			CLIC4	1
Cellular Development, Embryonic Development, Organismal Development, Tissue Development	epithelial-mesenchymal transition of extraembryonic ectoderm	1.12E-02			CTNNB1	1
Molecular Transport, Nucleic Acid Metabolism, Small Molecule Biochemistry	excretion of cytidine	1.12E-02			NT5C	1
Molecular Transport, Nucleic Acid Metabolism, Small Molecule Biochemistry	excretion of deoxycytidine	1.12E-02			NT5C	1
Molecular Transport, Nucleic Acid Metabolism, Small Molecule Biochemistry	excretion of deoxyuridine	1.12E-02			NT5C	1
Molecular Transport, Nucleic Acid Metabolism, Small Molecule Biochemistry	excretion of thymidine	1.12E-02			NT5C	1
Molecular Transport, Nucleic Acid Metabolism, Small Molecule Biochemistry	excretion of uridine	1.12E-02			NT5C	1
Cell Cycle, Nervous System Development and Function	exit from cell cycle progression of Schwann cells	1.12E-02			CTNNB1	1
Cell Cycle	exit from cell cycle progression of dopaminergic progenitor cells	1.12E-02			CTNNB1	1
Cell Cycle	exit from cell cycle progression of erythroblasts	1.12E-02			TMOD3	1
Cellular Development, Cellular Growth and Proliferation, Embryonic Development, Organismal Development	expansion of dopaminergic progenitor cells	1.12E-02			CTNNB1	1
Cellular Development, Cellular Growth and Proliferation, Tissue Development, Tissue Morphology	expansion of sensory progenitor cells	1.12E-02			CTNNB1	1
Cancer, Organismal Injury and Abnormalities	extra-abdominal desmoid tumor	1.12E-02			CTNNB1	1
Cellular Movement	extravasation of leukemia cell lines	1.12E-02			LMNA	1
Connective Tissue Disorders, Hereditary Disorder, Metabolic Disease, Organismal Injury and Abnormalities, Skeletal and Muscular Disorders	familial partial lipodystrophy type 2	1.12E-02			LMNA	1
Cardiovascular Disease, Organismal Injury and Abnormalities	fibrosis of atherosclerotic lesion	1.12E-02			THBS1	1
Cardiovascular Disease, Organismal Injury and Abnormalities	fibrosis of right ventricle	1.12E-02			CTNNA1	1
Cell Morphology	fluidity of membrane lipid core	1.12E-02			BAX	1
Cancer, Connective Tissue Disorders, Dental Disease, Developmental Disorder, Gastrointestinal Disease, Organismal Injury and Abnormalities, Skeletal and Muscular Disorders	follicular ameloblastoma	1.12E-02			CTNNB1	1
Embryonic Development, Organismal Development, Tissue Development	formation of cardiac loop	1.12E-02			CTNNB1	1
Embryonic Development, Organismal Development, Tissue Development	formation of mammary primordia	1.12E-02			CTNNB1	1
Embryonic Development, Organ Development, Organismal Development, Tissue Development	formation of oviduct	1.12E-02			CTNNB1	1
Embryonic Development, Organismal Development, Tissue Development	formation of renal vesicle	1.12E-02			CTNNB1	1
Cellular Assembly and Organization, DNA Replication, Recombination, and Repair	formation of spindle fibers	1.12E-02			NDRG1	1
Developmental Disorder, Hereditary Disorder, Neurological Disease, Organismal Injury and Abnormalities	fragile X syndrome with Prader-Willi-like phenotype	1.12E-02			FMR1	1
Developmental Disorder, Hereditary Disorder, Neurological Disease, Organismal Injury and Abnormalities	fragile X-associated tremor ataxia syndrome	1.12E-02			FMR1	1
Connective Tissue Disorders, Skeletal and Muscular Disorders	fragility of femur	1.12E-02			COL1A1	1
Connective Tissue Disorders, Skeletal and Muscular Disorders	fragility of humerus	1.12E-02			COL1A1	1
Cellular Movement, Tissue Morphology	fragmentation of basement membrane	1.12E-02			PLOD3	1
Cellular Compromise, DNA Replication, Recombination, and Repair	fragmentation of heterochromatin	1.12E-02			LMNA	1
Post-Translational Modification	fucosylation of glycoprotein	1.12E-02			TSTA3	1
Cell-To-Cell Signaling and Interaction, Cellular Assembly and Organization, Cellular Function and Maintenance, Nervous System Development and Function, Skeletal and Muscular System Development and Function, Tissue Development	function of motor endplates	1.12E-02			CSNK2B	1
Cellular Assembly and Organization	fusion of phospholipid vesicles	1.12E-02			ANXA7	1
DNA Replication, Recombination, and Repair, Gene Expression	generation of DNA	1.12E-02			BAX	1
Cellular Development, Cellular Growth and Proliferation, Tissue Development	generation of dopaminergic progenitor cells	1.12E-02			CTNNB1	1
Connective Tissue Disorders, Skeletal and Muscular Disorders	glucocorticoid induced osteoporosis	1.12E-02			FDPS	1
Cancer, Organismal Injury and Abnormalities, Reproductive System Disease	grade 4 prostatic carcinoma	1.12E-02			CKB	1
Infectious Diseases, Organismal Development	growth of Reoviridae	1.12E-02			CTSB	1
Hereditary Disorder, Ophthalmic Disease, Organismal Injury and Abnormalities	gyrate atrophy	1.12E-02			OAT	1
Amino Acid Metabolism, Post-Translational Modification, Small Molecule Biochemistry	hydroxylation of L-lysine	1.12E-02			PLOD3	1
Cardiovascular Disease, Developmental Disorder, Organismal Injury and Abnormalities	hypertrophy of heart apex	1.12E-02			ACTC1	1
Organismal Injury and Abnormalities	incidence of pathological cyst	1.12E-02			CTNNB1	1
Inflammatory Response, Organismal Injury and Abnormalities, Reproductive System Disease	inflammation of mammary gland	1.12E-02			MFGE8	1
Cell Morphology, Cellular Assembly and Organization, Cellular Development, Cellular Function and Maintenance, Cellular Growth and Proliferation, Nervous System Development and Function, Tissue Development	initiation of formation of dendrites	1.12E-02			PAK1	1
Cell Cycle, Connective Tissue Development and Function	initiation of mitosis of fibroblast cell lines	1.12E-02			CSNK2B	1
Cell-To-Cell Signaling and Interaction	interaction of colon carcinoma cells	1.12E-02			TSTA3	1
Cancer, Endocrine System Disorders, Organismal Injury and Abnormalities, Tumor Morphology	invasion of papillary thyroid carcinoma	1.12E-02			VIM	1
Cell Morphology, Hair and Skin Development and Function, Tissue Development	keratinization of secretory epithelium	1.12E-02			CTNNB1	1
Organismal Injury and Abnormalities	leakage of interstitial fluid	1.12E-02			PAK1	1
Cardiovascular Disease, Developmental Disorder, Hereditary Disorder, Organismal Functions, Organismal Injury and Abnormalities, Skeletal and Muscular Disorders	limb girdle muscular dystrophy type 1b	1.12E-02			LMNA	1
Free Radical Scavenging	localization of reactive oxygen species	1.12E-02			PRDX1	1
Cancer, Gastrointestinal Disease, Organismal Injury and Abnormalities	malignant epithelial polyp	1.12E-02			CTNNB1	1
Connective Tissue Disorders, Dermatological Diseases and Conditions, Developmental Disorder, Gastrointestinal Disease, Hereditary Disorder, Organismal Injury and Abnormalities, Skeletal and Muscular Disorders	mandibuloacral dysostosis	1.12E-02			LMNA	1
Nervous System Development and Function, Organ Morphology, Tissue Morphology	mass of brain tissue	1.12E-02			TKT	1
Cardiovascular Disease, Cardiovascular System Development and Function, Organ Morphology, Tissue Morphology	mass of heart tissue	1.12E-02			TKT	1
Embryonic Development, Organ Development, Organ Morphology, Organismal Development, Renal and Urological System Development and Function, Reproductive System Development and Function, Tissue Development, Tissue Morphology	mass of kidney tissue	1.12E-02			TKT	1
Connective Tissue Development and Function, Nervous System Development and Function	mechanotransduction of fibroblast cell lines	1.12E-02			LMNA	1
Amino Acid Metabolism, Small Molecule Biochemistry	metabolism of L-ornithine	1.12E-02			OAT	1
Drug Metabolism, Nucleic Acid Metabolism, Small Molecule Biochemistry	metabolism of lamivudine	1.12E-02			PGK1	1
Cancer, Endocrine System Disorders, Organismal Injury and Abnormalities	metastasis of papillary thyroid carcinoma	1.12E-02			VIM	1
Cancer, Organismal Injury and Abnormalities, Reproductive System Disease	metastatic hydatidiform mole	1.12E-02			PAK1	1
Cellular Movement	migration of medulloblastoma cells	1.12E-02			BAX	1
Cell Cycle	mitochondrial fission of epithelial cell lines	1.12E-02			FIS1	1
Cell Cycle	mitochondrial fission of liver cell lines	1.12E-02			FIS1	1
Cellular Assembly and Organization	mobility of late endosomes	1.12E-02			RAB7A	1
Endocrine System Disorders, Hematological Disease	moderate hypercalcemia	1.12E-02			FDPS	1
